# Supplementary material for: Human mitochondrial ferritin exhibits highly unusual iron-O2 chemistry distinct from that of cytosolic ferritins
Source: Nat Commun. 2025 May 20;16:4695. doi: 10.1038/s41467-025-59463-1 (PMC12092714; doi:10.1038/s41467-025-59463-1)
Supplement: Supplementary file 4 — Source Data [file 41467_2025_59463_MOESM4_ESM.xlsx]

## Sheet: Fig2a
s	Abs	--
0	0	0
2	0	0
4	0	0
6	0	0
8	0	0
10	0	0
12	0	0
14	0	0
16	0	0
18	0	0
20	0	0
22	0	0
24	0	0
26	0	0
28	0	0
30	0	0
32	0	0
34	0	0
36	0	0
38	0	0
40	0	0
42	0	0.068
44	0.071	0.07
46	0.074	0.073
48	0.076	0.075
50	0.078	0.077
52	0.08	0.079
54	0.082	0.081
56	0.084	0.082
58	0.087	0.084
60	0.089	0.086
62	0.092	0.089
64	0.095	0.091
66	0.098	0.094
68	0.101	0.096
70	0.105	0.099
72	0.108	0.102
74	0.111	0.105
76	0.115	0.108
78	0.119	0.112
80	0.122	0.115
82	0.126	0.118
84	0.13	0.121
86	0.134	0.125
88	0.138	0.128
90	0.141	0.132
92	0.145	0.135
94	0.149	0.139
96	0.153	0.142
98	0.157	0.146
100	0.161	0.149
102	0.164	0.153
104	0.168	0.156
106	0.172	0.16
108	0.177	0.163
110	0.181	0.167
112	0.185	0.17
114	0.188	0.174
116	0.192	0.177
118	0.196	0.18
120	0.199	0.184
122	0.203	0.187
124	0.207	0.19
126	0.21	0.193
128	0.214	0.196
130	0.218	0.2
132	0.221	0.203
134	0.224	0.206
136	0.227	0.209
138	0.231	0.212
140	0.234	0.215
142	0.237	0.218
144	0.24	0.221
146	0.244	0.224
148	0.247	0.227
150	0.25	0.23
152	0.253	0.233
154	0.256	0.236
156	0.259	0.239
158	0.261	0.241
160	0.264	0.244
162	0.267	0.247
164	0.27	0.249
166	0.273	0.252
168	0.276	0.255
170	0.279	0.257
172	0.281	0.26
174	0.284	0.262
176	0.287	0.264
178	0.289	0.267
180	0.292	0.269
182	0.294	0.271
184	0.297	0.274
186	0.299	0.276
188	0.301	0.278
190	0.303	0.28
192	0.306	0.283
194	0.308	0.285
196	0.31	0.287
198	0.312	0.289
200	0.314	0.291
202	0.316	0.293
204	0.318	0.295
206	0.32	0.297
208	0.322	0.299
210	0.324	0.301
212	0.326	0.302
214	0.328	0.304
216	0.33	0.306
218	0.332	0.308
220	0.333	0.31
222	0.335	0.311
224	0.337	0.313
226	0.338	0.315
228	0.34	0.316
230	0.341	0.318
232	0.343	0.319
234	0.345	0.321
236	0.347	0.322
238	0.348	0.324
240	0.349	0.325
242	0.35	0.327
244	0.351	0.328
246	0.352	0.329
248	0.354	0.331
250	0.355	0.332
252	0.356	0.333
254	0.357	0.335
256	0.358	0.336
258	0.36	0.337
260	0.361	0.338
262	0.362	0.339
264	0.363	0.34
266	0.364	0.341
268	0.365	0.342
270	0.366	0.343
272	0.367	0.344
274	0.368	0.345
276	0.369	0.346
278	0.37	0.347
280	0.371	0.348
282	0.372	0.349
284	0.372	0.35
286	0.373	0.351
288	0.374	0.352
290	0.375	0.352
292	0.375	0.353
294	0.376	0.354
296	0.377	0.355
298	0.377	0.355
300	0.378	0.356
302	0.379	0.357
304	0.379	0.358
306	0.38	0.358
308	0.38	0.359
310	0.381	0.359
312	0.381	0.36
314	0.382	0.361
316	0.382	0.361
318	0.383	0.362
320	0.384	0.362
322	0.384	0.363
324	0.384	0.363
326	0.385	0.364
328	0.385	0.364
330	0.385	0.365
332	0.385	0.365
334	0.386	0.366
336	0.386	0.366
338	0.386	0.367
340	0.387	0.367
342	0.387	0.367
344	0.387	0.368
346	0.388	0.368
348	0.388	0.368
350	0.388	0.369
352	0.388	0.369
354	0.388	0.37
356	0.389	0.37
358	0.389	0.37
360	0.389	0.37
362	0.389	0.371
364	0.389	0.371
366	0.39	0.371
368	0.39	0.371
370	0.39	0.372
372	0.39	0.372
374	0.39	0.372
376	0.39	0.372
378	0.39	0.372
380	0.39	0.373
382	0.391	0.373
384	0.391	0.373
386	0.391	0.373
388	0.391	0.373
390	0.391	0.374
392	0.391	0.374
394	0.391	0.374
396	0.391	0.374
398	0.391	0.374
400	0.391	0.374
402	0.391	0.374
404	0.391	0.375
406	0.391	0.375
408	0.391	0.375
410	0.391	0.375
412	0.391	0.375
414	0.391	0.375
416	0.391	0.375
418	0.391	0.375
420	0.391	0.376
422	0.391	0.376
424	0.391	0.376
426	0.391	0.376
428	0.391	0.376
430	0.391	0.376
432	0.391	0.376
434	0.391	0.376
436	0.391	0.376
438	0.391	0.376
440	0.391	0.376
442	0.391	0.377
444	0.391	0.377
446	0.391	0.377
448	0.391	0.377
450	0.391	0.377
452	0.391	0.377
454	0.391	0.377
456	0.391	0.377
458	0.391	0.377
460	0.391	0.377
462	0.391	0.377
464	0.391	0.377
466	0.391	0.377
468	0.391	0.377
470	0.391	0.377
472	0.391	0.378
474	0.391	0.378
476	0.391	0.378
478	0.391	0.378
480	0.391	0.378
482	0.391	0.378
484	0.391	0.378
486	0.39	0.378
488	0.39	0.378
490	0.39	0.378
492	0.39	0.378
494	0.391	0.378
496	0.391	0.378
498	0.391	0.378
500	0.391	0.378
502	0.391	0.378
504	0.391	0.378
506	0.391	0.378
508	0.391	0.378
510	0.391	0.378
512	0.391	0.378
514	0.391	0.378
516	0.391	0.378
518	0.391	0.378
520	0.391	0.378
522	0.391	0.378
524	0.391	0.378
526	0.39	0.378
528	0.39	0.378
530	0.39	0.378
532	0.39	0.378
534	0.39	0.378
536	0.39	0.378
538	0.39	0.378
540	0.39	0.378
542	0.39	0.378
544	0.39	0.378
546	0.39	0.378
548	0.39	0.378
550	0.39	0.378
552	0.39	0.378
554	0.39	0.378
556	0.39	0.378
558	0.39	0.378
560	0.39	0.378
562	0.39	0.378
564	0.391	0.378
566	0.391	0.378
568	0.391	0.378
570	0.391	0.378
572	0.391	0.378
574	0.39	0.378
576	0.39	0.378
578	0.39	0.378
580	0.39	0.378

## Sheet: Fig2b
	6 Fe		12 Fe		18 Fe		24 Fe		30 Fe		36 Fe		42 Fe		48 Fe		60 Fe		72 Fe		96 Fe
3.75e-05	0.000870444	-0.000119866	0.000331654	-0.000399254	0.000361554	-4.8117e-05	0.000117594	-0.000757471	0.000542884	-0.0011	0.000479654	-0.000495859	0.000336854	-0.00124	0.000291154	-0.00117	0.000584314	-0.00229	0.000448454	-0.00197	0.000367844	-0.00215
7.5e-05	0.0005656	-0.000119731	0.00019662	-0.000398509	0.00035511	-4.62341e-05	0.00022452	-0.000754942	0.00024224	-0.00109	0.00031039	-0.000491718	0.00018646	-0.00124	0.00023676	-0.00117	0.00031568	-0.00228	0.00026183	-0.00196	0.00012046	-0.00214
0.0001125	0.000937251	-0.000119597	0.000482121	-0.000397763	0.000645401	-4.43515e-05	0.000518031	-0.000752413	0.000566861	-0.00109	0.000743671	-0.000487577	0.000441741	-0.00123	0.000554101	-0.00116	0.000294331	-0.00228	0.000479561	-0.00195	0.000378321	-0.00212
0.00015	0.00119	-0.000119463	0.000604972	-0.000397017	0.000789442	-4.2469e-05	0.000578662	-0.000749884	0.000927432	-0.00109	0.00109	-0.000483438	0.000631672	-0.00123	0.000794632	-0.00116	0.000398082	-0.00227	0.000775302	-0.00194	0.000386162	-0.00211
0.0001875	0.000919231	-0.000119329	0.000436251	-0.000396272	0.000828731	-4.05867e-05	0.000557011	-0.000747356	0.000824281	-0.00108	0.00105	-0.000479298	0.000462861	-0.00122	0.000748881	-0.00115	0.000236541	-0.00226	0.000584321	-0.00193	0.000227611	-0.0021
0.000225	0.00106	-0.000119194	0.000289627	-0.000395527	0.00113	-3.87046e-05	0.000760567	-0.000744828	0.000937647	-0.00108	0.00105	-0.000475159	0.000768307	-0.00122	0.000944857	-0.00114	8.2407e-05	-0.00225	0.000708257	-0.00193	0.000344247	-0.00209
0.000275	0.000732724	-0.000119015	0.000204574	-0.000394533	0.000984854	-3.61955e-05	0.000580854	-0.000741458	0.000495874	-0.00107	0.000589024	-0.000469642	0.000399544	-0.00121	0.000874844	-0.00114	-0.000405876	-0.00224	0.000474844	-0.00191	0.000202304	-0.00207
0.0003125	0.000650094	-0.000118881	0.000414104	-0.000393787	0.000895094	-3.43139e-05	0.000291004	-0.00073893	0.000547264	-0.00107	0.000626804	-0.000465504	0.000396484	-0.00121	0.000879524	-0.00113	-0.000406806	-0.00224	0.000331514	-0.0019	0.000619874	-0.00206
0.00035	0.000859327	-0.000118747	0.000427317	-0.000393042	0.000850417	-3.24324e-05	0.000322087	-0.000736403	0.000612217	-0.00107	0.000798547	-0.000461367	0.000418707	-0.0012	0.000767117	-0.00112	-0.000360923	-0.00223	0.000290547	-0.00189	0.000701957	-0.00205
0.0003875	0.000729637	-0.000118612	0.000380237	-0.000392297	0.000814847	-3.05512e-05	0.000330317	-0.000733877	0.000763417	-0.00106	0.000811377	-0.00045723	0.000214687	-0.0012	0.000365867	-0.00112	-0.000348203	-0.00222	0.000290017	-0.00189	0.000547527	-0.00204
0.000425	0.000471589	-0.000118478	0.000260669	-0.000391552	0.000726369	-2.86701e-05	0.000264859	-0.00073135	0.000491979	-0.00106	0.000877579	-0.000453094	-0.000107421	-0.00119	0.000138699	-0.00111	-0.000374911	-0.00221	5.93893e-05	-0.00188	0.000367999	-0.00203
0.0004625	0.000500744	-0.000118344	0.000157554	-0.000390807	0.000779574	-2.67892e-05	0.000265244	-0.000728824	0.000275034	-0.00106	0.0011	-0.000448958	-0.000162956	-0.00118	0.000448044	-0.00111	-0.000346346	-0.00221	-6.0606e-05	-0.00187	0.000360914	-0.00201
0.0005125	0.000629632	-0.000118165	9.32416e-05	-0.000389813	0.000603372	-2.42817e-05	0.000529132	-0.000725456	0.000418352	-0.00105	0.000780992	-0.000443445	-0.000173648	-0.00118	0.000672752	-0.0011	-0.000291078	-0.0022	-2.02884e-05	-0.00185	0.000441132	-0.002
0.00055	0.000574991	-0.000118031	-4.7909e-05	-0.000389068	0.000523281	-2.24013e-05	0.000493791	-0.00072293	0.000232641	-0.00105	0.000626301	-0.00043931	-0.000209419	-0.00117	0.000462901	-0.00109	-0.000433219	-0.00219	2.8701e-05	-0.00185	0.000300121	-0.00199
0.0005875	0.000535089	-0.000117897	3.58686e-05	-0.000388323	0.000387719	-2.0521e-05	0.000354149	-0.000720405	0.000318689	-0.00105	0.000685459	-0.000435176	-0.000159661	-0.00117	0.000584979	-0.00109	-0.000582841	-0.00218	0.000156559	-0.00184	0.000349519	-0.00197
0.000625	0.000609619	-0.000117762	5.4669e-05	-0.000387578	0.000635389	-1.8641e-05	0.000363279	-0.00071788	0.000523679	-0.00104	0.000779949	-0.000431043	-8.6421e-05	-0.00116	0.000661129	-0.00108	-0.000311691	-0.00217	0.000229889	-0.00183	0.000488499	-0.00196
0.0006625	0.000519223	-0.000117628	0.000101373	-0.000386834	0.000644753	-1.67611e-05	0.000492323	-0.000715355	0.000271673	-0.00104	0.000772183	-0.00042691	0.000131143	-0.00116	0.000535873	-0.00107	-0.000198347	-0.00216	0.000287313	-0.00182	0.000342943	-0.00195
0.0007125	0.000272316	-0.000117449	0.000246596	-0.000385841	0.000537996	-1.4255e-05	0.000506246	-0.000711989	0.000101966	-0.00103	0.000500056	-0.0004214	0.000328376	-0.00115	0.000266006	-0.00107	-0.000333614	-0.00215	0.000102946	-0.00181	0.000123126	-0.00194
0.00075	0.000168814	-0.000117315	9.6834e-05	-0.000385096	0.000242504	-1.23756e-05	9.3934e-05	-0.000709465	-0.000100846	-0.00103	0.000342854	-0.000417268	7.2774e-05	-0.00114	-7.6386e-05	-0.00106	-0.000639816	-0.00215	-4.6726e-05	-0.0018	6.784e-06	-0.00192
0.0007875	0.000298103	-0.000117181	-9.4837e-05	-0.000384351	0.000237983	-1.04963e-05	-0.000170087	-0.000706941	-0.000276617	-0.00103	0.000502503	-0.000413137	-6.8687e-05	-0.00114	-6.0847e-05	-0.00106	-0.000633497	-0.00214	3.3153e-05	-0.00179	5.103e-06	-0.00191
0.000825	0.000141867	-0.000117047	-0.000207443	-0.000383607	2.7247e-05	-8.6173e-06	-0.000230173	-0.000704418	-0.000596913	-0.00102	0.000320737	-0.000409006	-4.0923e-05	-0.00113	-3.143e-06	-0.00105	-0.000842593	-0.00213	-0.000159373	-0.00178	-4.8463e-05	-0.0019
0.000875	2.755e-05	-0.000116868	-0.00016158	-0.000382614	-1.079e-05	-6.11223e-06	-0.00018256	-0.000701053	-0.00036662	-0.00102	0.00033148	-0.000403499	4.637e-05	-0.00113	7.428e-05	-0.00104	-0.00072848	-0.00212	-5.072e-05	-0.00177	4.091e-05	-0.00188
0.0009125	-6.2807e-05	-0.000116733	-0.000229587	-0.000381869	0.000161853	-4.23365e-06	-0.000251827	-0.00069853	-0.000371167	-0.00102	0.000435423	-0.000399369	-9.4007e-05	-0.00112	-0.000226427	-0.00104	-0.000750127	-0.00211	-0.000113667	-0.00176	-1.4807e-05	-0.00187
0.00095	0.00014327	-0.000116599	-2.042e-05	-0.000381125	0.0003389	-2.35525e-06	-9.834e-05	-0.000696007	-0.0003816	-0.00101	0.00050865	-0.00039524	9.925e-05	-0.00112	-0.00016951	-0.00103	-0.00060463	-0.00211	4.504e-05	-0.00175	2.199e-05	-0.00186
0.001	0.000380254	-0.00011642	-0.000243866	-0.000380132	0.000171614	1.48975e-07	-0.000128076	-0.000692644	-0.000382766	-0.00101	0.000324394	-0.000389735	0.000214644	-0.00111	5.0944e-05	-0.00102	-0.000538876	-0.0021	-3.5486e-05	-0.00174	-5.5566e-05	-0.00185
0.00104	0.000266207	-0.000116286	-0.000399763	-0.000379388	2.1617e-05	2.02692e-06	-0.000202203	-0.000690122	-0.000409973	-0.001	0.000148167	-0.000385607	-8.2553e-05	-0.0011	-3.0043e-05	-0.00102	-0.000715063	-0.00209	-0.000149943	-0.00173	-0.000191153	-0.00183
0.00108	0.000219625	-0.000116152	-0.000481675	-0.000378644	0.000118685	3.90468e-06	-0.000224175	-0.000687601	-0.000303195	-0.001	0.000240285	-0.00038148	-2.3315e-05	-0.0011	-0.000138585	-0.00101	-0.000705395	-0.00208	-0.000150195	-0.00172	-0.000203225	-0.00182
0.00112	-6.1031e-05	-0.000115973	-0.000428131	-0.000377652	-0.000178611	6.40806e-06	-0.000152901	-0.000684239	-0.000538181	-0.000996259	-0.000123471	-0.000375977	-0.000378481	-0.00109	-0.000396231	-0.001	-0.000844381	-0.00207	-0.000162481	-0.00171	-0.000177021	-0.00181
0.00116	-6.8591e-05	-0.000115839	-0.000424181	-0.000376907	-0.000200251	8.28538e-06	1.3229e-05	-0.000681717	-0.000646171	-0.000992807	-0.000118141	-0.000371851	-0.000382571	-0.00109	-0.000425581	-0.000995939	-0.000665621	-0.00206	-9.4141e-05	-0.0017	-0.000195451	-0.00179
0.00121	-1.7396e-05	-0.00011566	-0.000315876	-0.000375915	2.6084e-05	1.07882e-05	-9.56e-07	-0.000678356	-0.000789746	-0.000988206	9.4924e-05	-0.00036635	-0.000233126	-0.00108	-0.000471436	-0.000988042	-0.000626756	-0.00205	-1.4296e-05	-0.00168	-0.000211956	-0.00178
0.00125	-4.482e-06	-0.000115526	-0.000202672	-0.000375171	0.000119598	1.2665e-05	0.000177078	-0.000675836	-0.00108	-0.000984755	-1.0202e-05	-0.000362224	4.7408e-05	-0.00107	-0.000434352	-0.00098212	-0.000733352	-0.00204	-4.9602e-05	-0.00168	-0.000174832	-0.00177
0.00129	-9.9885e-05	-0.000115392	-0.000146265	-0.000374427	0.000169985	1.45417e-05	0.000220095	-0.000673316	-0.00102	-0.000981304	-2.7955e-05	-0.0003581	5.5195e-05	-0.00107	-0.000340165	-0.0009762	-0.000783335	-0.00204	-0.000264735	-0.00167	-0.000203395	-0.00175
0.00134	-0.000103275	-0.000115213	-0.000132345	-0.000373435	0.000155075	1.70437e-05	-1.0775e-05	-0.000669956	-0.000962735	-0.000976704	6.2345e-05	-0.000352601	0.000116605	-0.00106	-0.000392475	-0.000968307	-0.000810165	-0.00203	-0.000202895	-0.00165	-0.000244845	-0.00174
0.00137	-0.000195245	-0.000115079	-0.000303825	-0.000372692	-1.3155e-05	1.89199e-05	-0.000155095	-0.000667436	-0.000980905	-0.000973255	2.5065e-05	-0.000348477	-5.1495e-05	-0.00106	-0.000535325	-0.000962388	-0.00102	-0.00202	-0.000220255	-0.00165	-0.000302465	-0.00173
0.00143	-1.145e-06	-0.0001149	-0.000304995	-0.0003717	-0.000147515	2.14212e-05	-8.2665e-05	-0.000664077	-0.000973265	-0.000968656	9.4275e-05	-0.00034298	-0.000186215	-0.00105	-0.000480775	-0.000954499	-0.000888545	-0.00201	-0.000266815	-0.00163	-0.000235425	-0.00171
0.00146	0.000304056	-0.000114766	-0.000267014	-0.000370956	-0.000112134	2.3297e-05	7.0256e-05	-0.000661558	-0.000893954	-0.000965207	0.000100276	-0.000338858	-1.6874e-05	-0.00104	-0.000315204	-0.000948582	-0.000800694	-0.002	-7.0364e-05	-0.00162	-1.5694e-05	-0.0017
0.00151	0.000352921	-0.000114587	3.8291e-05	-0.000369965	-3.3549e-05	2.57978e-05	8.2711e-05	-0.0006582	-0.000755179	-0.00096061	0.000107651	-0.000333362	5.1381e-05	-0.00104	-0.000135939	-0.000940695	-0.000748299	-0.00199	0.000122981	-0.00161	-2.9749e-05	-0.00168
0.00155	0.000320036	-0.000114453	3.2476e-05	-0.000369221	1.3856e-05	2.76731e-05	4.1976e-05	-0.000655682	-0.000543684	-0.000957162	0.000154346	-0.000329241	9.7536e-05	-0.00103	-0.000233564	-0.000934781	-0.000796814	-0.00198	-1.1524e-05	-0.0016	-0.000144314	-0.00167
0.0016	0.000217529	-0.000114274	-5.1411e-05	-0.00036823	2.6579e-05	3.01733e-05	-0.000133581	-0.000652324	-0.000468091	-0.000952566	7.5439e-05	-0.000323747	0.000110469	-0.00102	-0.000177901	-0.000926897	-0.000944631	-0.00197	9.2129e-05	-0.00159	-0.000164931	-0.00166
0.00164	7.0112e-05	-0.00011414	-0.000199458	-0.000367486	-0.000166028	3.20482e-05	-0.000379958	-0.000649807	-0.000581678	-0.000949119	-4.8958e-05	-0.000319627	-1.0168e-05	-0.00102	-0.000160918	-0.000920985	-0.00111	-0.00197	0.000137982	-0.00158	-0.000249988	-0.00165
0.00169	0.000102357	-0.000113961	-0.000296783	-0.000366495	-0.000234553	3.45478e-05	-0.000540983	-0.00064645	-0.000766963	-0.000944524	-0.000251503	-0.000314134	-5.6213e-05	-0.00101	-6.8043e-05	-0.000913104	-0.00111	-0.00196	-1.3783e-05	-0.00157	-0.000281803	-0.00163
0.00173	-3.1241e-05	-0.000113827	-0.000251051	-0.000365752	-0.000247311	3.64222e-05	-0.000576101	-0.000643933	-0.000798691	-0.000941078	-0.000256541	-0.000310015	-0.000153821	-0.00101	-6.21e-07	-0.000907194	-0.00114	-0.00195	-7.391e-06	-0.00156	-0.000271171	-0.00162
0.00178	-0.000189646	-0.000113648	-0.000334336	-0.00036476	-0.000218576	3.89212e-05	-0.000562396	-0.000640578	-0.000749926	-0.000936484	-0.000343026	-0.000304524	-4.1616e-05	-0.000999514	-0.000116616	-0.000899315	-0.00116	-0.00194	7.0314e-05	-0.00155	-0.000330976	-0.0016
0.00183	-0.000118951	-0.000113469	-0.000403401	-0.000363769	-0.000207361	4.14199e-05	-0.000569781	-0.000637223	-0.000566391	-0.000931891	-0.000397081	-0.000299034	-4.7391e-05	-0.000992482	-0.000186971	-0.000891438	-0.00117	-0.00193	0.000238459	-0.00154	-0.000331811	-0.00159
0.00186	3.4658e-05	-0.000113335	-0.000344892	-0.000363026	-0.000229432	4.32936e-05	-0.000437092	-0.000634707	-0.000386912	-0.000928447	-0.000262992	-0.000294917	7.4268e-05	-0.000987209	-0.000196772	-0.000885532	-0.00112	-0.00192	0.000193208	-0.00153	-0.000369292	-0.00158
0.00191	0.000179632	-0.000113157	-0.000300088	-0.000362035	-0.000271778	4.57917e-05	-0.000404738	-0.000631352	-0.000352868	-0.000923855	-0.000108428	-0.000289429	0.000118022	-0.00098018	-9.9308e-05	-0.000877658	-0.000928848	-0.00191	0.000293742	-0.00151	-0.000213848	-0.00156
0.00195	0.000162859	-0.000113022	-0.000328691	-0.000361292	-0.000260691	4.7665e-05	-0.000485531	-0.000628837	-0.000633401	-0.000920411	-0.000150891	-0.000285313	0.000196199	-0.000974908	-0.000139271	-0.000871753	-0.000835981	-0.0019	0.000297099	-0.00151	-0.000186471	-0.00155
0.002	0.000158651	-0.000112844	-0.000189799	-0.000360302	-7.9699e-05	5.01625e-05	-0.000355489	-0.000625483	-0.000795519	-0.000915821	3.151e-06	-0.000279826	0.000369481	-0.000967881	3.2621e-05	-0.000863882	-0.000681989	-0.00189	0.000415641	-0.00149	-2.6699e-05	-0.00153
0.00205	0.000182653	-0.000112665	-0.000203187	-0.000359311	-1.26871e-05	5.26596e-05	-0.000320227	-0.00062213	-0.000844667	-0.000911231	-8.75171e-05	-0.00027434	0.000363513	-0.000960855	8.66529e-05	-0.000856013	-0.000632597	-0.00188	0.000298623	-0.00148	-7.90571e-05	-0.00152
0.00209	0.000170419	-0.000112531	-0.000236831	-0.000358568	-3.7921e-05	5.45322e-05	-0.000355171	-0.000619616	-0.000807251	-0.000907789	-0.000156541	-0.000270226	0.000289119	-0.000955586	-4.0891e-05	-0.000850112	-0.000829541	-0.00187	0.000164699	-0.00147	-0.000197051	-0.00151
0.00214	0.00018706	-0.000112352	-0.00031051	-0.000357578	-6.086e-05	5.70287e-05	-0.00037161	-0.000616264	-0.00070991	-0.0009032	-3.98e-05	-0.000264741	0.0002153	-0.000948563	-0.00013723	-0.000842245	-0.00090822	-0.00186	0.00022862	-0.00146	-0.00016425	-0.00149
0.00219	0.000227514	-0.000112173	-0.000227366	-0.000356588	-9.6956e-05	5.95249e-05	-0.000324476	-0.000612912	-0.000790406	-0.000898612	9.0904e-05	-0.000259257	0.000277884	-0.00094154	-0.000138876	-0.00083438	-0.000982546	-0.00185	0.000194784	-0.00145	-5.2876e-05	-0.00147
0.00224	0.000222697	-0.000111995	-0.000252873	-0.000355597	-3.6583e-05	6.20208e-05	-0.000371613	-0.000609561	-0.000766663	-0.000894025	-4.813e-06	-0.000253775	0.000300147	-0.000934519	-3.0573e-05	-0.000826517	-0.000946123	-0.00184	0.000147757	-0.00144	-0.000137573	-0.00146
0.00228	8.0194e-05	-0.000111861	-0.000401266	-0.000354855	-7.2256e-05	6.38925e-05	-0.000531836	-0.000607048	-0.000848256	-0.000890585	-7.7126e-05	-0.000249663	0.000194434	-0.000929255	-9.6676e-05	-0.00082062	-0.000952046	-0.00184	-9.7736e-05	-0.00143	-0.000201966	-0.00145
0.00232	6.2924e-05	-0.000111682	-0.000424406	-0.000353865	-0.000115286	6.63877e-05	-0.000554996	-0.000603698	-0.000796736	-0.000885999	-5.0086e-05	-0.000244182	0.000181724	-0.000922236	-0.000147696	-0.000812759	-0.00104	-0.00183	-9.4466e-05	-0.00142	-0.000191616	-0.00143
0.00237	0.000115234	-0.000111503	-0.000262586	-0.000352875	-1.8756e-05	6.88827e-05	-0.000380296	-0.000600348	-0.000698956	-0.000881414	-0.000119196	-0.000238701	0.000348764	-0.000915218	-0.000113466	-0.000804901	-0.000906896	-0.00182	-4.1946e-05	-0.0014	-0.000173496	-0.00142
0.00243	8.4484e-05	-0.000111325	-0.000243346	-0.000351885	-1.6586e-05	7.13773e-05	-0.000486306	-0.000596999	-0.000790486	-0.000876829	-0.000219236	-0.000233222	0.000357774	-0.000908202	-0.000199576	-0.000797043	-0.000817616	-0.00181	-0.000183396	-0.00139	-0.000240846	-0.0014
0.00246	0.000114764	-0.000111191	-0.000235016	-0.000351143	3.9684e-05	7.3248e-05	-0.000422816	-0.000594487	-0.000798966	-0.000873391	-0.000213846	-0.000229113	0.000442484	-0.000902941	-9.3256e-05	-0.000791151	-0.000738646	-0.0018	-0.000241096	-0.00138	-0.000157456	-0.00139
0.00251	0.000145083	-0.000111012	-0.000266287	-0.000350153	1.2063e-05	7.5742e-05	-0.000532877	-0.000591139	-0.000825957	-0.000868808	-0.000126237	-0.000223635	0.000264153	-0.000895927	-0.000245827	-0.000783297	-0.000848137	-0.00179	-0.000278877	-0.00137	-0.000163017	-0.00137
0.00256	0.000246607	-0.000110833	-0.000301393	-0.000349163	4.6247e-05	7.82356e-05	-0.000491363	-0.000587791	-0.000857323	-0.000864225	-9.4613e-05	-0.000218158	0.000231787	-0.000888915	-0.000248643	-0.000775444	-0.000884093	-0.00178	-0.000294813	-0.00136	-0.000207733	-0.00136
0.00261	0.000272235	-0.000110655	-0.000233025	-0.000348174	-1.5345e-05	8.0729e-05	-0.000401545	-0.000584443	-0.000804905	-0.000859643	-4.1565e-05	-0.000212682	0.000170475	-0.000881904	-0.000161395	-0.000767593	-0.000820675	-0.00177	-0.000327925	-0.00135	-0.000149125	-0.00134
0.00266	0.000353173	-0.000110476	-0.000218397	-0.000347184	9.1953e-05	8.3222e-05	-0.000335207	-0.000581096	-0.000850357	-0.000855062	3.2833e-05	-0.000207206	0.000294543	-0.000874894	-9.5427e-05	-0.000759743	-0.000793747	-0.00176	-0.000244667	-0.00133	-0.000166557	-0.00133
0.0027	0.000353455	-0.000110342	-0.000199755	-0.000346442	0.000102085	8.50915e-05	-0.000351365	-0.000578586	-0.000878745	-0.000851627	0.000105055	-0.000203101	0.000309385	-0.000869637	1.0835e-05	-0.000753857	-0.000731325	-0.00175	-0.000130055	-0.00133	-5.0165e-05	-0.00132
0.00275	0.000340407	-0.000110163	-0.000199973	-0.000345453	1.9607e-05	8.75839e-05	-0.000378763	-0.00057524	-0.000850803	-0.000847047	6.4067e-05	-0.000197627	0.000287947	-0.00086263	1.1507e-05	-0.00074601	-0.000813413	-0.00174	-0.000158103	-0.00131	-0.000164623	-0.0013
0.0028	0.000265346	-0.000109985	-0.000232974	-0.000344464	0.000141996	9.0076e-05	-0.000326764	-0.000571895	-0.000880624	-0.000842467	4.4716e-05	-0.000192154	0.000381066	-0.000855623	8.7126e-05	-0.000738165	-0.000830224	-0.00173	-0.000136354	-0.0013	-0.000295334	-0.00128
0.00285	0.000413791	-0.000109806	-4.5789e-05	-0.000343475	0.000208251	9.25677e-05	-0.000208809	-0.000568549	-0.000739789	-0.000837889	0.000155921	-0.000186682	0.000421511	-0.000848619	0.000140661	-0.000730321	-0.000743929	-0.00172	-6.399e-06	-0.00129	-0.000151709	-0.00127
0.0029	0.000289119	-0.000109627	-8.0881e-05	-0.000342486	0.000140669	9.50591e-05	-0.000226181	-0.000565205	-0.000833301	-0.000833311	-3.6101e-05	-0.000181211	0.000230729	-0.000841615	-5.8001e-05	-0.00072248	-0.000881901	-0.00171	-0.000113261	-0.00128	-0.000159251	-0.00125
0.00295	0.000297691	-0.000109449	-0.000132139	-0.000341497	4.4681e-05	9.75501e-05	-0.000223739	-0.00056186	-0.000849899	-0.000828734	-0.000188059	-0.000175741	8.8031e-05	-0.000834613	-0.000110249	-0.000714639	-0.000989999	-0.0017	-0.000172669	-0.00127	-0.000296099	-0.00124
0.003	0.000261238	-0.00010927	-0.000152432	-0.000340508	3.6308e-05	0.000100041	-0.000223092	-0.000558517	-0.000783852	-0.000824157	-0.000164102	-0.000170271	0.000171658	-0.000827612	-0.000127242	-0.000706801	-0.00104	-0.00169	-0.000184822	-0.00125	-0.000202602	-0.00122
0.00305	0.000219306	-0.000109092	-0.000113314	-0.000339519	1.86e-07	0.000102531	-0.000166794	-0.000555173	-0.000650474	-0.000819581	-0.000112014	-0.000164803	0.000180386	-0.000820612	-7.5944e-05	-0.000698964	-0.000937874	-0.00168	-0.000132954	-0.00124	-0.000179554	-0.00121
0.0031	0.000329406	-0.000108913	-0.000169224	-0.000338531	0.000178876	0.000105021	-0.000140364	-0.000551831	-0.000671964	-0.000815006	4.0556e-05	-0.000159335	0.000248646	-0.000813613	3.4816e-05	-0.000691128	-0.000736484	-0.00167	-2.0034e-05	-0.00123	-5.4304e-05	-0.00119
0.00315	0.000280277	-0.000108734	-3.713e-06	-0.000337542	0.000370467	0.000107511	-7.6743e-05	-0.000548488	-0.000663073	-0.000810432	9.5957e-05	-0.000153869	0.000216987	-0.000806616	2.4987e-05	-0.000683294	-0.000621093	-0.00166	5.4687e-05	-0.00122	5.2557e-05	-0.00118
0.0032	0.000126689	-0.000108556	-0.000172571	-0.000336554	0.000250169	0.00011	-0.000242491	-0.000545147	-0.000798911	-0.000805858	-4.1521e-05	-0.000148403	8.6009e-05	-0.000799621	-0.000120191	-0.000675462	-0.000655061	-0.00165	-8.0031e-05	-0.00121	6.5419e-05	-0.00116
0.00325	0.000181808	-0.000108377	-0.000164062	-0.000335566	0.000242388	0.000112489	-0.000149302	-0.000541805	-0.000881472	-0.000801286	4.108e-06	-0.000142938	0.000174788	-0.000792626	-5.3792e-05	-0.000667632	-0.000601262	-0.00164	-3.9972e-05	-0.00119	0.000106448	-0.00115
0.0033	0.000189424	-0.000108199	-0.000173016	-0.000334577	0.000202604	0.000114978	-0.000189236	-0.000538465	-0.000935186	-0.000796713	3.2734e-05	-0.000137474	7.1864e-05	-0.000785633	-0.000141596	-0.000659803	-0.000532936	-0.00163	-8.8426e-05	-0.00118	2.4904e-05	-0.00113
0.00335	0.000169148	-0.00010802	-9.3322e-05	-0.000333589	0.000336278	0.000117466	-7.462e-06	-0.000535124	-0.000772882	-0.000792142	3.6028e-05	-0.000132011	3.2298e-05	-0.000778641	-0.000122252	-0.000651975	-0.000382052	-0.00162	3.6608e-05	-0.00117	-5.3232e-05	-0.00111
0.0034	0.000396878	-0.000107842	-5.6532e-05	-0.000332601	0.000441358	0.000119954	-2.5512e-05	-0.000531784	-0.000759392	-0.000787571	9.9808e-05	-0.000126549	0.000177148	-0.000771651	-0.000108622	-0.00064415	-0.000237312	-0.00161	-5.5292e-05	-0.00116	7.2818e-05	-0.0011
0.00345	0.000366868	-0.000107663	-3.9442e-05	-0.000331613	0.000377218	0.000122442	-0.000179282	-0.000528445	-0.000809642	-0.000783001	0.000126538	-0.000121087	0.000185298	-0.000764661	-0.000192262	-0.000636325	-0.000251302	-0.0016	-6.7142e-05	-0.00115	0.000210768	-0.00108
0.0035	0.000282172	-0.000107485	-0.000147748	-0.000330625	0.000359312	0.000124929	-0.000164748	-0.000525106	-0.000955388	-0.000778431	0.000141812	-0.000115627	0.000113672	-0.000757674	-0.000244698	-0.000628503	-0.000360928	-0.00159	-6.8648e-05	-0.00113	0.000169262	-0.00107
0.00355	0.000271073	-0.000107306	-0.000220077	-0.000329637	0.000268913	0.000127416	-0.000127097	-0.000521768	-0.00106	-0.000773863	0.000216173	-0.000110167	3.6913e-05	-0.000750687	-0.000194217	-0.000620682	-0.000398817	-0.00158	-0.000144397	-0.00112	0.000152013	-0.00105
0.0036	0.000299811	-0.000107128	-7.2659e-05	-0.00032865	0.000363341	0.000129903	-7.7759e-05	-0.00051843	-0.000859199	-0.000769295	0.000466821	-0.000104708	0.000140781	-0.000743702	-0.000160579	-0.000612863	-0.000308899	-0.00157	-0.000130339	-0.00111	0.000297601	-0.00104
0.00366	0.000126907	-0.000106905	-0.000146313	-0.000327415	0.000226427	0.000133011	-0.000114573	-0.000514258	-0.000872523	-0.000763586	0.000365247	-9.78862e-05	0.000124727	-0.000734972	-0.000300293	-0.000603091	-0.000483953	-0.00156	-0.000306153	-0.00109	0.000190677	-0.00102
0.00371	0.000128884	-0.000106726	-0.000228256	-0.000326428	0.000177214	0.000135497	-7.0536e-05	-0.000510921	-0.000983656	-0.000759019	0.000359424	-9.24294e-05	7.0754e-05	-0.000727989	-0.000282186	-0.000595275	-0.000557686	-0.00155	-0.000320556	-0.00108	0.000195414	-0.001
0.00376	8.6535e-05	-0.000106548	-0.000167115	-0.00032544	0.000179755	0.000137983	-9.7915e-05	-0.000507585	-0.000816125	-0.000754454	0.000496575	-8.69736e-05	0.000109755	-0.000721008	-0.000265485	-0.000587461	-0.000379555	-0.00154	-0.000231535	-0.00107	0.000185255	-0.000988264
0.00381	-8.0323e-05	-0.000106369	-0.000295273	-0.000324453	2.2907e-05	0.000140468	-0.000294503	-0.000504249	-0.000895063	-0.000749889	0.000255757	-8.15186e-05	-0.000188293	-0.000714029	-0.000420883	-0.000579649	-0.000557783	-0.00153	-0.000403183	-0.00106	-7.3253e-05	-0.000972935
0.00386	-0.000103651	-0.000106191	-0.000282741	-0.000323466	-7.41e-07	0.000142953	-0.000346611	-0.000500913	-0.000914401	-0.000745324	0.000325399	-7.60645e-05	-0.000181101	-0.00070705	-0.000391741	-0.000571838	-0.000640051	-0.00152	-0.000429751	-0.00105	2.8949e-05	-0.000957613
0.00391	2.6068e-05	-0.000106012	-0.000279272	-0.000322479	8.4048e-05	0.000145437	-0.000368502	-0.000497579	-0.000806752	-0.000740761	0.000306148	-7.06113e-05	-0.000129922	-0.000700073	-0.000289662	-0.000564029	-0.000499562	-0.00151	-0.000392482	-0.00103	6.7428e-05	-0.000942296
0.00398	-2.3991e-05	-0.000105789	-0.000262511	-0.000321245	0.000101089	0.000148543	-0.000381431	-0.000493411	-0.000885341	-0.000735057	0.000338999	-6.3796e-05	-0.000128281	-0.000691354	-0.000298071	-0.00055427	-0.000492061	-0.00149	-0.000288321	-0.00102	2.5709e-05	-0.00092316
0.00402	0.000146981	-0.000105611	-0.000126469	-0.000320258	0.000275661	0.000151026	-0.000287019	-0.000490077	-0.000805559	-0.000730495	0.000358371	-5.83448e-05	-0.000124999	-0.000684379	-0.000208179	-0.000546464	-0.000281129	-0.00148	-0.000236799	-0.00101	-1.1159e-05	-0.000907858
0.00407	0.000188628	-0.000105432	-0.000142082	-0.000319271	0.000356148	0.00015351	-0.000214802	-0.000486743	-0.000761712	-0.000725934	0.000391908	-5.28944e-05	-4.1612e-05	-0.000677406	-0.000103152	-0.00053866	-0.000283272	-0.00147	-0.000275842	-0.0009958	5.6058e-05	-0.000892562
0.00414	0.000104947	-0.000105209	-0.000146593	-0.000318038	0.000210947	0.000156614	-0.000182893	-0.000482577	-0.000655563	-0.000720234	0.000532127	-4.60827e-05	-8.9043e-05	-0.000668692	-0.000128623	-0.000528908	-0.000333843	-0.00146	-0.000197173	-0.000980899	8.6577e-05	-0.000873451
0.00419	0.00012546	-0.000105031	-0.00012264	-0.000317051	0.00019997	0.000159096	-0.00024685	-0.000479245	-0.00063901	-0.000715674	0.0006705	-4.06343e-05	7.552e-05	-0.000661722	1.083e-05	-0.000521107	-0.00032254	-0.00145	-0.0001515	-0.000968982	0.00015249	-0.000858169
0.00424	4.1435e-05	-0.000104852	-0.000256085	-0.000316065	0.000138765	0.000161579	-0.000360365	-0.000475913	-0.000766865	-0.000711115	0.000605475	-3.51868e-05	-9.0955e-05	-0.000654754	-0.000110025	-0.000513309	-0.000423335	-0.00144	-0.000253205	-0.000957068	7.2105e-05	-0.000842894
0.0043	5.8832e-05	-0.000104629	-0.000122918	-0.000314832	0.000238192	0.000164681	-0.000251088	-0.000471749	-0.000729668	-0.000705417	0.000663402	-2.83787e-05	-0.000138628	-0.000646045	-5.198e-06	-0.000503563	-0.000306678	-0.00143	-0.000212908	-0.000942182	-3.748e-06	-0.000823808
0.00435	0.000117136	-0.000104451	-7.7394e-05	-0.000313845	0.000415486	0.000167163	-0.000195184	-0.000468419	-0.000621444	-0.00070086	0.000694256	-2.29332e-05	-8.2714e-05	-0.000639079	0.000150766	-0.000495768	-0.000264414	-0.00142	-0.000157944	-0.000930277	0.000150686	-0.000808547
0.0044	0.000103659	-0.000104273	-0.000103241	-0.000312859	0.000367639	0.000169644	-0.000178921	-0.000465089	-0.000460851	-0.000696303	0.000785909	-1.74886e-05	-3.931e-06	-0.000632114	0.000123279	-0.000487974	-0.000402071	-0.00141	-0.000160871	-0.000918376	6.3139e-05	-0.000793291
0.00446	8.8667e-05	-0.00010405	-6.1133e-05	-0.000311626	0.000289627	0.000172745	-0.000209943	-0.000460926	-0.000426853	-0.000690608	0.000721517	-1.0684e-05	-6.5943e-05	-0.000623411	7.0887e-05	-0.000478235	-0.000530453	-0.0014	-0.000178053	-0.000903505	3.0947e-05	-0.000774231
0.00451	7.9727e-05	-0.000103871	-9.0873e-05	-0.00031064	0.000358917	0.000175226	-0.000282433	-0.000457597	-0.000564103	-0.000686053	0.000620407	-5.24136e-06	-7.1393e-05	-0.000616449	2.7577e-05	-0.000470445	-0.000562783	-0.00139	-0.000249553	-0.000891612	-2.4003e-05	-0.00075899
0.00456	0.000153606	-0.000103693	-9.3644e-05	-0.000309654	0.000315026	0.000177706	-0.000215174	-0.000454269	-0.000575494	-0.000681498	0.000664086	2.00411e-07	-1.6374e-05	-0.000609489	0.000124706	-0.000462657	-0.000529914	-0.00138	-0.000229954	-0.000879723	4.8646e-05	-0.000743755
0.00462	8.6313e-05	-0.00010347	-8.0777e-05	-0.000308422	0.000282443	0.000180806	-0.000257567	-0.000450109	-0.000526697	-0.000675806	0.000702523	7.00139e-06	-0.000118517	-0.000600791	5.0893e-05	-0.000452924	-0.000540637	-0.00136	-0.000250517	-0.000864866	3.9093e-05	-0.000724721
0.00468	4.3517e-05	-0.000103292	-0.000168833	-0.000307436	0.000269197	0.000183285	-0.000225033	-0.000446781	-0.000433503	-0.000671254	0.000591347	1.24412e-05	-0.000149093	-0.000593833	-9.023e-06	-0.000445139	-0.000747443	-0.00135	-0.000285693	-0.000852985	4.8677e-05	-0.0007095
0.00474	4.9806e-05	-0.000103069	-0.000131764	-0.000306204	0.000252636	0.000186384	-0.000245044	-0.000442622	-0.000308164	-0.000665564	0.000510046	1.92397e-05	-0.000133654	-0.000585139	1.3326e-05	-0.000435411	-0.000807254	-0.00134	-0.000216704	-0.00083814	3.6176e-05	-0.000690483
0.00479	-4.4808e-05	-0.00010289	-1.1998e-05	-0.000305219	0.000237672	0.000188863	-0.000268418	-0.000439296	-0.000345518	-0.000661012	0.000394322	2.46775e-05	-0.000169748	-0.000578184	3.1482e-05	-0.00042763	-0.000811538	-0.00133	-0.000199348	-0.000826267	8.9722e-05	-0.000675276
0.00485	-1.6105e-05	-0.000102667	-3.1005e-05	-0.000303987	0.000271545	0.000191961	-0.000215495	-0.000435138	-0.000474245	-0.000655324	0.000275535	3.14736e-05	-0.000121375	-0.000569493	-4.2625e-05	-0.000417906	-0.000771955	-0.00132	-0.000285775	-0.000811432	3.5695e-05	-0.000656276
0.0049	0.000175712	-0.000102489	5.8652e-05	-0.000303002	0.000344642	0.000194439	1.0262e-05	-0.000431813	-0.000381838	-0.000650775	0.000327252	3.69094e-05	-6.1128e-05	-0.000562542	-1.0288e-05	-0.000410128	-0.000737178	-0.00131	-0.000172588	-0.000799567	7.1512e-05	-0.000641084
0.00496	-5.783e-06	-0.000102266	-3.0993e-05	-0.00030177	0.000195667	0.000197536	-0.000124543	-0.000427657	-0.000482633	-0.000645088	0.000235297	4.3703e-05	-0.000111843	-0.000553855	-1.3143e-05	-0.000400409	-0.000784153	-0.0013	-0.000277173	-0.000784742	-2.4323e-05	-0.000622102
0.00501	-9.7659e-05	-0.000102088	-0.000109639	-0.000300785	0.000127611	0.000200013	-0.000280779	-0.000424333	-0.000596809	-0.00064054	0.000162181	4.91368e-05	-0.000179919	-0.000546906	-7.7199e-05	-0.000392635	-0.000840959	-0.00129	-0.000356319	-0.000772886	-0.000144769	-0.000606923
0.00507	1.8205e-05	-0.000101865	-0.000117165	-0.000299554	0.000244655	0.000203109	-0.000165795	-0.000420178	-0.000581255	-0.000634856	0.000307435	5.59279e-05	-0.000142835	-0.000538222	-2.0375e-05	-0.00038292	-0.000797035	-0.00127	-0.000283965	-0.000758072	-7.8785e-05	-0.000587958
0.00514	-6.8675e-05	-0.000101642	-5.8165e-05	-0.000298323	0.000206185	0.000206205	-0.000200265	-0.000416024	-0.000613305	-0.000629173	0.000228805	6.27177e-05	-0.000108105	-0.000529541	6.3745e-05	-0.000373208	-0.000797945	-0.00126	-0.000255575	-0.000743263	-9.1665e-05	-0.000569003
0.00519	-2.0344e-05	-0.000101464	-8.2054e-05	-0.000297338	0.000193356	0.000208681	-0.000215314	-0.000412701	-0.000517574	-0.000624628	0.000273216	6.81485e-05	-0.000131794	-0.000522597	0.000124516	-0.00036544	-0.000815434	-0.00125	-0.000275834	-0.00073142	1.0826e-05	-0.000553847
0.00525	0.000142932	-0.000101241	4.4602e-05	-0.000296107	0.000347852	0.000211775	-0.000104888	-0.000408549	-0.000448768	-0.000618947	0.000378402	7.49357e-05	-7.6808e-05	-0.000513919	0.000126942	-0.000355732	-0.000773488	-0.00124	-0.000228578	-0.000716621	4.9012e-05	-0.000534909
0.0053	0.00014025	-0.000101063	-7.477e-05	-0.000295123	0.00028926	0.00021425	-3.397e-05	-0.000405227	-0.00043207	-0.000614402	0.00040531	8.03645e-05	2.857e-05	-0.000506978	0.00010395	-0.000347967	-0.00084564	-0.00123	-0.00023438	-0.000704787	5.465e-05	-0.000519766
0.00536	8.9288e-05	-0.00010084	-8.5172e-05	-0.000293892	0.000303348	0.000217344	-6.5632e-05	-0.000401076	-0.000349422	-0.000608723	0.000436318	8.71493e-05	3.5878e-05	-0.000498303	0.000114678	-0.000338264	-0.000753562	-0.00122	-0.000266632	-0.000689998	0.000183038	-0.000500846
0.00543	0.000102605	-0.000100617	-5.0875e-05	-0.000292662	0.000352435	0.000220437	-1.6955e-05	-0.000396925	-0.000290125	-0.000603045	0.000507075	9.39327e-05	5.2215e-05	-0.000489631	6.4375e-05	-0.000328563	-0.000730515	-0.0012	-0.000146855	-0.000675216	0.000238575	-0.000481936
0.00549	0.000266305	-0.000100395	3.3805e-05	-0.000291431	0.000348905	0.00022353	-8.4965e-05	-0.000392776	-0.000251445	-0.000597368	0.000533475	0.000100715	1.285e-06	-0.00048096	0.000168575	-0.000318865	-0.000723515	-0.00119	-0.000229005	-0.000660439	0.000238105	-0.000463036
0.00554	0.000220645	-0.000100216	-3.4425e-05	-0.000290447	0.000391855	0.000226003	-9.9845e-05	-0.000389456	-0.000240245	-0.000592828	0.000470965	0.000106139	2.3255e-05	-0.000474026	0.000176075	-0.000311108	-0.000754115	-0.00118	-0.000201585	-0.000648622	0.000273025	-0.000447922
0.0056	0.000158855	-9.99937e-05	-8.0895e-05	-0.000289217	0.000470915	0.000229095	-3.8585e-05	-0.000385308	-0.000181225	-0.000587153	0.000493145	0.000112919	-8.385e-06	-0.000465359	7.6205e-05	-0.000301414	-0.000842355	-0.00117	-0.000187435	-0.000633856	0.000222135	-0.000429039
0.00566	0.00010222	-9.9771e-05	-0.00010152	-0.000287987	0.00043578	0.000232186	-5.336e-05	-0.00038116	-0.00029473	-0.000581479	0.0004341	0.000119697	-5.991e-05	-0.000456694	5.751e-05	-0.000291723	-0.00087521	-0.00116	-0.00020082	-0.000619095	0.00021209	-0.000410166
0.00571	0.000130129	-9.95928e-05	-4.8921e-05	-0.000287003	0.000438889	0.000234659	-5.7021e-05	-0.000377843	-0.000336641	-0.000576941	0.000434709	0.000125119	5.2769e-05	-0.000449764	9.1329e-05	-0.000283971	-0.000815621	-0.00115	-0.000109291	-0.000607291	0.000244289	-0.000395074
0.00577	-9.6e-08	-9.93701e-05	-0.000215286	-0.000285774	0.000310994	0.000237749	-0.000179336	-0.000373697	-0.000333506	-0.000571269	0.000333724	0.000131895	-0.000118306	-0.000441103	2.5284e-05	-0.000274284	-0.000857896	-0.00113	-0.000291726	-0.00059254	0.000166644	-0.000376218
0.00584	6.7389e-05	-9.91474e-05	-0.000157361	-0.000284544	0.000464079	0.000240838	-6.3971e-05	-0.000369551	-0.000174151	-0.000565598	0.000478529	0.000138669	-0.000179201	-0.000432444	0.000107039	-0.0002646	-0.000709741	-0.00112	-0.000117031	-0.000577796	0.000206469	-0.000357372
0.0059	1.786e-05	-9.89247e-05	-0.00013937	-0.000283315	0.00041053	0.000243927	-6.307e-05	-0.000365406	-0.00016943	-0.000559928	0.00044561	0.000145442	-0.00014586	-0.000423787	6.517e-05	-0.000254918	-0.00080534	-0.00111	-0.00016369	-0.000563057	0.00014504	-0.000338535
0.00596	1.1969e-05	-9.8702e-05	-0.000220911	-0.000282086	0.000331939	0.000247016	-6.4041e-05	-0.000361262	-0.000134971	-0.00055426	0.000426859	0.000152214	-0.000158661	-0.000415132	7.139e-06	-0.000245239	-0.000940171	-0.0011	-0.000255401	-0.000548324	2.679e-06	-0.000319708
0.00603	0.000113219	-9.84793e-05	-0.000130311	-0.000280857	0.000358559	0.000250104	-0.000111031	-0.000357119	-3.8651e-05	-0.000548592	0.000453059	0.000158984	-5.1831e-05	-0.000406479	8.0449e-05	-0.000235562	-0.000711391	-0.00108	-0.000223141	-0.000533597	0.000103959	-0.000300891
0.00607	9.8398e-05	-9.83012e-05	-0.000119282	-0.000279874	0.000433168	0.000252574	-0.000137892	-0.000353805	-0.000151942	-0.000544059	0.000397178	0.000164399	-0.000135212	-0.000399558	5.8128e-05	-0.000227822	-0.000639862	-0.00107	-0.000281492	-0.000521819	0.000212328	-0.000285844
0.00614	5.976e-06	-9.80786e-05	-0.000135494	-0.000278645	0.000402386	0.000255661	-2.0234e-05	-0.000349663	-0.000169574	-0.000538394	0.000496196	0.000171167	-0.000111624	-0.000390909	5.2456e-05	-0.00021815	-0.000597054	-0.00106	-0.000165124	-0.000507102	0.000283126	-0.000267044
0.0062	-0.000118639	-9.78559e-05	-0.000216679	-0.000277416	0.000315611	0.000258748	-0.000149859	-0.000345522	-0.000312369	-0.000532729	0.000350021	0.000177933	-0.000230209	-0.000382262	-0.000106039	-0.00020848	-0.000612529	-0.00105	-0.000313289	-0.000492391	0.000196251	-0.000248254
0.00626	-0.000146417	-9.76333e-05	-0.000198877	-0.000276188	0.000356143	0.000261834	-0.000107117	-0.000341381	-0.000128507	-0.000527066	0.000462953	0.000184699	-0.000224167	-0.000373616	-6.9857e-05	-0.000198813	-0.000447957	-0.00104	-0.000229647	-0.000477685	0.000285473	-0.000229473
0.00632	-8.1261e-05	-9.74107e-05	-0.000136311	-0.000274959	0.000440409	0.00026492	-0.000144021	-0.000337241	-4.7511e-05	-0.000521404	0.000432069	0.000191462	-0.000175811	-0.000364973	6.0959e-05	-0.000189148	-0.000417211	-0.00102	-0.000136631	-0.000462986	0.000273789	-0.000210702
0.00639	-6.328e-06	-9.71881e-05	-5.2968e-05	-0.000273731	0.000450332	0.000268005	-0.000127588	-0.000333103	-8.0188e-05	-0.000515743	0.000416812	0.000198225	-0.000201258	-0.000356332	-4.5798e-05	-0.000179486	-0.000462718	-0.00101	-0.000220328	-0.000448291	0.000372242	-0.000191941
0.00645	-6.3192e-05	-9.69655e-05	-0.000183212	-0.000272503	0.000392348	0.000271089	-0.000194382	-0.000328964	-0.000115562	-0.000510083	0.000360238	0.000204986	-0.000262672	-0.000347693	-0.000107802	-0.000169826	-0.000538642	-0.000998804	-0.000254672	-0.000433603	0.000276758	-0.000173189
0.00651	-0.000103251	-9.6743e-05	-0.000210121	-0.000271275	0.000298369	0.000274173	-0.000220891	-0.000324827	-0.000182991	-0.000504424	0.000323839	0.000211745	-0.000200361	-0.000339056	-0.000107981	-0.000160168	-0.000502721	-0.000986405	-0.000209741	-0.00041892	0.000327519	-0.000154447
0.00658	-0.000292534	-9.65204e-05	-0.000326764	-0.000270047	0.000360236	0.000277257	-0.000264394	-0.00032069	-0.000226204	-0.000498766	0.000385376	0.000218504	-0.000280214	-0.000330421	-0.000240874	-0.000150513	-0.000440664	-0.000974011	-0.000256664	-0.000404243	0.000277396	-0.000135715
0.00664	-0.000279068	-9.62979e-05	-0.000423148	-0.000268819	0.000338732	0.00028034	-0.000385208	-0.000316554	-0.000310988	-0.000493109	0.000338812	0.00022526	-0.000339418	-0.000321788	-0.000318418	-0.000140861	-0.000376978	-0.00096162	-0.000249228	-0.000389572	0.000244002	-0.000116992
0.0067	-0.000176083	-9.60753e-05	-0.000243443	-0.000267592	0.000380887	0.000283422	-0.000260173	-0.000312419	-0.000260123	-0.000487453	0.000453867	0.000232016	-0.000176093	-0.000313156	-0.000206273	-0.000131211	-0.000287193	-0.000949234	-0.000203063	-0.000374907	0.000316287	-9.82782e-05
0.00676	-0.00020429	-9.58528e-05	-0.00034429	-0.000266365	0.00032335	0.000286504	-0.00036235	-0.000308285	-0.0003604	-0.000481799	0.00051476	0.00023877	-0.00029868	-0.000304527	-0.00027842	-0.000121564	-0.0003724	-0.000936851	-0.00032991	-0.000360247	0.00025714	-7.95745e-05
0.00684	-0.000261318	-9.55858e-05	-0.000402168	-0.000264892	0.000292252	0.000290202	-0.000246458	-0.000303324	-0.000160318	-0.000475015	0.000739262	0.000246873	-0.000321388	-0.000294175	-0.000214718	-0.00010999	-0.000352698	-0.000921997	-0.000303998	-0.000342663	0.000320272	-5.71426e-05
0.0069	-0.000123627	-9.53633e-05	-0.000358787	-0.000263665	0.000291983	0.000293282	-0.000249127	-0.000299191	-6.3177e-05	-0.000469363	0.000823603	0.000253624	-9.5247e-05	-0.00028555	-0.000196257	-0.000100348	-0.000156207	-0.000909623	-0.000131157	-0.000328015	0.000324893	-3.846e-05
0.00696	-5.4288e-05	-9.51408e-05	-0.000180308	-0.000262438	0.000419742	0.000296363	-0.000168498	-0.000295059	-2.1978e-05	-0.000463712	0.000896222	0.000260374	9.162e-06	-0.000276928	-7.2528e-05	-9.07089e-05	-0.000108068	-0.000897253	-9.8988e-05	-0.000313374	0.000444142	-1.97869e-05
0.00703	-0.000247147	-9.49183e-05	-0.000214107	-0.000261211	0.000238623	0.000299442	-0.000306197	-0.000290928	-0.000158877	-0.000458062	0.000878473	0.000267123	-8.3807e-05	-0.000268307	-0.000176197	-8.10719e-05	-0.000268627	-0.000884887	-0.000279457	-0.000298738	0.000381553	-1.12337e-06
0.00709	-0.000274821	-9.46959e-05	-0.000201521	-0.000259984	0.000393509	0.000302522	-0.000250791	-0.000286797	-0.000143911	-0.000452413	0.000959059	0.00027387	-8.7541e-05	-0.000259689	-0.000218031	-7.14375e-05	-0.000252641	-0.000872525	-0.000136981	-0.000284108	0.000318909	1.75306e-05
0.00715	-0.000233402	-9.44734e-05	-0.000285582	-0.000258758	0.000503548	0.0003056	-0.000166512	-0.000282668	-0.000130622	-0.000446765	0.00105	0.000280616	3.288e-06	-0.000251072	-8.4622e-05	-6.18055e-05	-0.000311602	-0.000860168	-5.6062e-05	-0.000269483	0.000370998	3.61749e-05
0.00722	-0.000154435	-9.42065e-05	-0.000271805	-0.000257286	0.000502465	0.000309294	-3.5895e-05	-0.000277713	-2.7215e-05	-0.000439989	0.00103	0.000288709	-2.8665e-05	-0.000240735	-0.000141695	-5.02505e-05	-0.000303055	-0.000845343	-0.000240215	-0.000251941	0.000316065	5.85356e-05
0.00729	-0.000211775	-9.39841e-05	-0.000277185	-0.00025606	0.000564025	0.000312372	7.485e-06	-0.000273585	-3.1115e-05	-0.000434344	0.000903575	0.000295451	-7.8495e-05	-0.000232123	-0.000133805	-4.0624e-05	-0.000202805	-0.000832994	-8.0745e-05	-0.000237329	0.000375995	7.71589e-05
0.00735	-0.000160129	-9.37617e-05	-0.000238769	-0.000254834	0.000591451	0.000315449	1.7771e-05	-0.000269457	4.9661e-05	-0.000428699	0.00103	0.000302193	6.7981e-05	-0.000223513	5.7131e-05	-3.1e-05	-0.000142819	-0.000820649	-2.4659e-05	-0.000222723	0.000402051	9.57727e-05
0.00741	-0.000129934	-9.35393e-05	-0.000117374	-0.000253608	0.000511496	0.000318525	-1.9424e-05	-0.000265331	0.000127836	-0.000423056	0.000881376	0.000308933	2.226e-06	-0.000214905	-3.8444e-05	-2.13785e-05	-0.000132674	-0.000808307	-8.3474e-05	-0.000208123	0.000403496	0.000114377
0.00749	6.676e-06	-9.32724e-05	-0.000175924	-0.000252137	0.000605326	0.000322216	3.7906e-05	-0.00026038	0.000169156	-0.000416286	0.000921886	0.000317019	0.000127736	-0.000204578	8.3446e-05	-9.83595e-06	-0.000175074	-0.000793503	-4.8574e-05	-0.000190609	0.000411396	0.000136689
0.00755	2.1486e-05	-9.30501e-05	-0.000114174	-0.000250912	0.000691516	0.000325292	5.0896e-05	-0.000256254	0.000192746	-0.000410645	0.000957986	0.000323756	0.000183376	-0.000195974	0.000145996	-2.19899e-07	-0.000149084	-0.000781171	-3.7014e-05	-0.000176021	0.000324656	0.000155273
0.00761	0.000135836	-9.28277e-05	-1.5794e-05	-0.000249686	0.000773946	0.000328367	0.000220166	-0.00025213	0.000250896	-0.000405005	0.00104	0.000330491	0.000281336	-0.000187372	0.000115746	9.39366e-06	-0.000145034	-0.000768842	3.1766e-05	-0.000161439	0.000484796	0.000173847
0.00769	-3.7393e-05	-9.25609e-05	-0.000183103	-0.000248216	0.000559407	0.000332056	2.8377e-05	-0.000247182	0.000106757	-0.000398239	0.000838817	0.000338572	0.000164307	-0.000177053	-9.483e-06	2.09267e-05	-0.000337413	-0.000754053	-6.3113e-05	-0.000143947	0.000349967	0.000196122
0.00775	-0.000102743	-9.23385e-05	-0.000196483	-0.000246991	0.000572497	0.000335129	1.0027e-05	-0.000243059	0.000164777	-0.000392601	0.000856567	0.000345305	0.000129027	-0.000168456	3.3767e-05	3.05348e-05	-0.000280373	-0.000741733	-5.9053e-05	-0.000129377	0.000353897	0.000214675
0.00783	-0.000246045	-9.20718e-05	-0.000280705	-0.000245521	0.000544655	0.000338817	-4.4805e-05	-0.000238113	0.000114835	-0.000385838	0.000811195	0.000353382	0.000145795	-0.000158142	-8.5835e-05	4.20612e-05	-0.000290015	-0.000726954	-6.3965e-05	-0.000111901	0.000251635	0.000236926
0.00789	-0.000101776	-9.18495e-05	-0.000113106	-0.000244296	0.000663974	0.00034189	9.74e-07	-0.000233992	0.000197014	-0.000380203	0.000990334	0.000360112	0.000196554	-0.000149549	6.9184e-05	5.16639e-05	-0.000200136	-0.000714643	2.0504e-05	-9.73436e-05	0.000359384	0.000255458
0.00795	-0.000129005	-9.16272e-05	-0.000116925	-0.000243072	0.000636575	0.000344962	3.6715e-05	-0.000229872	0.000112565	-0.000374569	0.000966955	0.00036684	0.000162305	-0.000140958	5.355e-06	6.1264e-05	-0.000234635	-0.000702336	-0.000137735	-8.27918e-05	0.000347195	0.00027398
0.00802	-0.000185882	-9.13604e-05	-0.000202092	-0.000241602	0.000572848	0.000348647	2.3428e-05	-0.000224929	0.000108138	-0.00036781	0.000878658	0.000374913	0.000214228	-0.000130652	9.8958e-05	7.27809e-05	-0.000261272	-0.000687573	-2.2162e-05	-6.53371e-05	0.000371688	0.000296195
0.00809	1.0115e-05	-9.11382e-05	-0.000102205	-0.000240378	0.000776745	0.000351718	6.4065e-05	-0.00022081	6.3075e-05	-0.000362178	0.000886495	0.000381638	0.000297115	-0.000122065	0.000192585	8.23757e-05	-0.000142315	-0.000675274	0.000105485	-5.07977e-05	0.000422685	0.000314696
0.00816	-1.5163e-05	-9.08715e-05	-0.000162153	-0.000238909	0.000790607	0.000355403	6.0477e-05	-0.000215869	-1.793e-06	-0.000355422	0.00105	0.000389707	0.000256557	-0.000111764	0.000130677	9.3886e-05	4.187e-06	-0.000660521	9.7067e-05	-3.3358e-05	0.000420107	0.000336885
0.00822	4.5017e-05	-9.06492e-05	-0.000179653	-0.000237685	0.000725427	0.000358473	4.7537e-05	-0.000211752	-6.3893e-05	-0.000349793	0.00109	0.000396429	0.000305797	-0.000103182	0.000129067	0.000103475	-6.9073e-05	-0.000648231	0.000124327	-1.88311e-05	0.000433757	0.000355366
0.0083	2.8697e-05	-9.03825e-05	-0.000110343	-0.000236216	0.000733877	0.000362156	6.5757e-05	-0.000206812	-3.8823e-05	-0.00034304	0.000991237	0.000404494	0.000262487	-9.28866e-05	0.000227457	0.000114979	6.5337e-05	-0.000633489	0.000126547	-1.40625e-06	0.000461517	0.00037753
0.00838	-5.0971e-05	-9.01159e-05	-0.000121101	-0.000234748	0.000729679	0.000365838	1.8419e-05	-0.000201874	6.3679e-05	-0.000336288	0.00106	0.000412557	0.000300919	-8.25938e-05	0.000239679	0.000126479	-4.2331e-05	-0.000618752	0.000225179	1.60104e-05	0.000361939	0.000399681
0.00844	-2.8875e-05	-8.98937e-05	-0.000103965	-0.000233524	0.000780005	0.000368906	1.3465e-05	-0.000197759	7.0555e-05	-0.000330662	0.00108	0.000419275	0.000274115	-7.40186e-05	0.000297515	0.00013606	3.1945e-05	-0.000606475	0.000276895	3.05181e-05	0.000493805	0.000418129
0.00851	-2.597e-05	-8.96271e-05	-8.663e-05	-0.000232056	0.0007863	0.000372587	-1.073e-05	-0.000192823	-2.26e-06	-0.000323913	0.00112	0.000427334	0.00027359	-6.37311e-05	0.00031617	0.000147554	-8.981e-05	-0.000591749	0.00021114	4.79199e-05	0.00054207	0.000440255
0.00857	-4.6994e-05	-8.94049e-05	-7.2304e-05	-0.000230833	0.000824016	0.000375654	7.5636e-05	-0.00018871	0.000100436	-0.00031829	0.00114	0.000434049	0.000327456	-5.51604e-05	0.000302826	0.000157129	1.6826e-05	-0.000579481	0.000235676	6.24152e-05	0.000603146	0.000458683
0.00865	-0.000116441	-8.91383e-05	-0.000107971	-0.000229365	0.000798859	0.000379333	-2.0501e-05	-0.000183776	8.3649e-05	-0.000311544	0.00108	0.000442105	0.000298979	-4.48782e-05	0.000276409	0.000168617	-3.2281e-05	-0.000564765	0.000184029	7.98021e-05	0.000538619	0.000480783
0.00873	-0.000156653	-8.88717e-05	-0.000178353	-0.000227898	0.000758987	0.000383012	-8.863e-06	-0.000178842	1.3887e-05	-0.000304799	0.000937327	0.000450159	0.000331737	-3.45988e-05	0.000305547	0.0001801	-0.000119983	-0.000550055	3.5117e-05	9.71808e-05	0.000484687	0.00050287
0.00879	-7.1628e-05	-8.86496e-05	-8.5818e-05	-0.000226675	0.000744982	0.000386077	1.0842e-05	-0.000174732	-1.5938e-05	-0.00029918	0.00103	0.000456869	0.000341072	-2.60349e-05	0.000275132	0.000189667	8.922e-06	-0.0005378	0.000121932	0.000111657	0.000499432	0.000521266
0.00886	-0.000116032	-8.83831e-05	-2.8462e-05	-0.000225208	0.000776068	0.000389754	7.998e-06	-0.000169801	6.1618e-05	-0.000292438	0.000988518	0.000464919	0.000358708	-1.57609e-05	0.000325178	0.000201144	4.6928e-05	-0.0005231	0.000184858	0.000129021	0.000601688	0.000543328
0.00894	-6.4458e-05	-8.81165e-05	-6.5848e-05	-0.000223741	0.000573972	0.000393431	2.1822e-05	-0.000164871	-4.8648e-05	-0.000285698	0.00102	0.000472967	0.000320812	-5.48971e-06	0.000256122	0.000212618	7.9922e-05	-0.000508406	2.3332e-05	0.000146377	0.000496862	0.000565377
0.00901	-0.000136612	-8.785e-05	-0.000171962	-0.000222274	0.000613658	0.000397107	-7.6802e-05	-0.000159941	9.8928e-05	-0.00027896	0.000816558	0.000481014	0.000300388	4.77858e-06	0.000210948	0.000224088	0.000113478	-0.000493717	7.5258e-05	0.000163724	0.000559158	0.000587412
0.00907	-0.000164057	-8.7628e-05	-0.000225657	-0.000221052	0.000645333	0.00040017	2.8523e-05	-0.000155834	0.000195653	-0.000273345	0.000918153	0.000487718	0.000386783	1.33333e-05	0.000338363	0.000233644	6.2483e-05	-0.000481481	0.000228073	0.000178175	0.000656643	0.000605764
0.00915	-0.000100482	-8.73615e-05	-4.7032e-05	-0.000219586	0.000682498	0.000403844	3.2628e-05	-0.000150907	0.000186128	-0.00026661	0.000970458	0.000495761	0.000419188	2.35963e-05	0.000339218	0.000245107	0.000132508	-0.000466803	0.000196438	0.000195507	0.000689508	0.000627774
0.00923	-0.000234688	-8.7095e-05	-0.000140268	-0.00021812	0.000596172	0.000407518	-9.198e-06	-0.000145981	6.0882e-05	-0.000259875	0.000888992	0.000503802	0.000361802	3.38564e-05	0.000247482	0.000256567	3.6212e-05	-0.00045213	0.000163582	0.000212832	0.000648942	0.000649771
0.0093	-0.000332959	-8.68286e-05	-0.000216459	-0.000216654	0.000537701	0.000411191	-8.1709e-05	-0.000141056	-5.2389e-05	-0.000253143	0.000842521	0.000511841	0.000321441	4.41136e-05	0.000279491	0.000268023	-2.6459e-05	-0.000437463	0.000162571	0.000230149	0.000612991	0.000671754
0.00937	-0.000213191	-8.65622e-05	-5.9501e-05	-0.000215188	0.000557989	0.000414864	-5.9851e-05	-0.000136132	-8.9971e-05	-0.000246412	0.000857199	0.000519878	0.000394909	5.4368e-05	0.000246769	0.000279476	4.2879e-05	-0.000422802	0.000152729	0.000247457	0.000642659	0.000693724
0.00945	-0.000214204	-8.62957e-05	-0.000108144	-0.000213722	0.000626446	0.000418535	-5.4794e-05	-0.000131209	-5.254e-06	-0.000239682	0.000909516	0.000527913	0.000310356	6.46195e-05	0.000279786	0.000290926	9.4256e-05	-0.000408146	0.000198596	0.000264758	0.000717066	0.00071568
0.00953	-0.000224445	-8.60294e-05	-0.000175665	-0.000212257	0.000552825	0.000422206	-5.6305e-05	-0.000126287	-8.8765e-05	-0.000232954	0.000936325	0.000535946	0.000286595	7.48681e-05	0.000250315	0.000302371	-7.0725e-05	-0.000393496	0.000214805	0.00028205	0.000633305	0.000737622
0.0096	-0.000308384	-8.5763e-05	-0.000216964	-0.000210792	0.000578886	0.000425876	-0.000168544	-0.000121366	-8.6084e-05	-0.000226228	0.000904046	0.000543977	0.000148556	8.51138e-05	0.000214866	0.000313814	-8.8984e-05	-0.000378852	5.4826e-05	0.000299335	0.000542466	0.000759551
0.00967	-0.000308676	-8.54966e-05	-0.000212656	-0.000209327	0.000594244	0.000429545	-0.000264096	-0.000116446	-0.000135286	-0.000219503	0.000867834	0.000552006	0.000120524	9.53567e-05	0.000136474	0.000325252	6.9944e-05	-0.000364213	3.5894e-05	0.000316611	0.000556184	0.000781467
0.00975	-0.000257642	-8.52303e-05	-0.000151212	-0.000207863	0.000652908	0.000433214	-0.000154402	-0.000111528	-0.000191832	-0.00021278	0.000940468	0.000560034	0.000216838	0.000105597	0.000185268	0.000336687	5.1358e-05	-0.00034958	8.8158e-05	0.000333879	0.000605738	0.000803369
0.00983	-0.000234003	-8.4964e-05	-0.000188753	-0.000206398	0.000676127	0.000436882	-0.000155523	-0.00010661	-0.000125613	-0.000206058	0.000926377	0.000568059	0.000190777	0.000115834	0.000303457	0.000348119	8.0757e-05	-0.000334953	0.000178187	0.000351139	0.000641167	0.000825258
0.0099	-0.000397564	-8.46977e-05	-0.000183094	-0.000204934	0.000593976	0.000440549	-0.000208554	-0.000101693	-0.000236184	-0.000199338	0.000708476	0.000576082	0.000120516	0.000126068	0.000231876	0.000359547	-9.094e-06	-0.000320331	8.3496e-05	0.000368391	0.000491386	0.000847133
0.00997	-0.000346925	-8.44314e-05	-0.000220625	-0.00020347	0.000622945	0.000444215	-0.000126355	-9.67778e-05	-0.000183555	-0.000192619	0.000677095	0.000584104	0.000152445	0.000136299	0.000270255	0.000370971	2.0895e-05	-0.000305715	0.000168565	0.000385635	0.000599015	0.000868995
0.01005	-0.000428385	-8.41651e-05	-0.000184635	-0.000202006	0.000511715	0.000447881	-0.000189785	-9.18633e-05	-0.000175245	-0.000185902	0.000643345	0.000592123	0.000158105	0.000146528	0.000296195	0.000382392	3.9595e-05	-0.000291105	0.000107035	0.000402871	0.000514335	0.000890843
0.01013	-0.00031513	-8.38989e-05	-1.623e-05	-0.000200542	0.00062097	0.000451546	-0.00013203	-8.695e-05	-0.00011191	-0.000179186	0.00064158	0.000600141	0.00026893	0.000156753	0.00038427	0.00039381	0.00011836	-0.0002765	0.00021893	0.000420099	0.00070079	0.000912678
0.0102	-0.000341302	-8.36326e-05	-0.000159882	-0.000199079	0.000565938	0.00045521	-7.4092e-05	-8.20377e-05	-2.6932e-05	-0.000172473	0.000701168	0.000608157	0.000268998	0.000166976	0.000428408	0.000405224	0.000148148	-0.0002619	0.000202588	0.000437319	0.000611118	0.000934499
0.01027	-0.000255451	-8.33664e-05	-0.000178481	-0.000197615	0.000596199	0.000458873	-0.000130261	-7.71264e-05	-3.5601e-05	-0.00016576	0.000798029	0.00061617	0.000203029	0.000177196	0.000411689	0.000416634	0.000181949	-0.000247307	0.000163799	0.000454531	0.000720329	0.000956307
0.01035	-0.00020589	-8.31002e-05	-0.00013945	-0.000196152	0.0006102	0.000462536	-0.0001297	-7.22162e-05	-9.627e-05	-0.000159049	0.00086515	0.000624182	0.00023528	0.000187413	0.00043806	0.000428041	0.0002929	-0.000232719	0.00023467	0.000471735	0.0007675	0.000978102
0.01044	-0.000163073	-8.27897e-05	-0.000103613	-0.000194446	0.000568537	0.000466808	-0.000119583	-6.6489e-05	-5.7533e-05	-0.000151222	0.000823297	0.000633527	0.000296057	0.000199329	0.000426497	0.000441344	0.000150327	-0.000215707	0.000237697	0.000491796	0.000761497	0.001
0.01051	-0.000224604	-8.25235e-05	-0.000113224	-0.000192983	0.000562786	0.000470469	-0.000184204	-6.15812e-05	-9.0524e-05	-0.000144515	0.000706966	0.000641534	0.000252616	0.00020954	0.000373826	0.000452743	0.000170096	-0.000201131	0.000220296	0.000508982	0.000691746	0.00103
0.01059	-0.00014244	-8.22574e-05	-8.246e-05	-0.000191521	0.00055319	0.00047413	-6.735e-05	-5.66744e-05	-6.996e-05	-0.000137809	0.00082073	0.00064954	0.00030338	0.000219748	0.0003732	0.000464139	0.00020403	-0.000186561	0.00032144	0.00052616	0.00079016	0.00105
0.01066	-7.1703e-05	-8.19913e-05	-0.000141043	-0.000190059	0.000607917	0.000477789	-6.0353e-05	-5.17686e-05	-4.6453e-05	-0.000131104	0.000783857	0.000657543	0.000231387	0.000229953	0.000341957	0.000475531	0.000235707	-0.000171996	0.000437407	0.000543331	0.000794847	0.00107
0.01075	-0.000247541	-8.16808e-05	-0.000106651	-0.000188353	0.000557489	0.000482058	-4.8311e-05	-4.60466e-05	-7.3751e-05	-0.000123284	0.000620079	0.000666879	0.000330659	0.000241855	0.000372319	0.000488817	0.000176099	-0.000155011	0.000272319	0.000563353	0.000739009	0.00109
0.01083	-0.000115177	-8.14147e-05	-0.000114477	-0.000186891	0.000672643	0.000485716	1.7353e-05	-4.11432e-05	-5.3407e-05	-0.000116583	0.000693183	0.000674878	0.000481893	0.000252054	0.000340943	0.000500202	0.000228133	-0.000140459	0.000393053	0.000580506	0.000791163	0.00112
0.0109	-0.000220889	-8.11486e-05	-4.9489e-05	-0.00018543	0.000546771	0.000489373	-2.9569e-05	-3.62408e-05	-7.2129e-05	-0.000109884	0.000637351	0.000682876	0.000379291	0.00026225	0.000391941	0.000511583	0.000187381	-0.000125912	0.000367831	0.000597651	0.000789651	0.00114
0.01099	-0.000142344	-8.08382e-05	-0.000133984	-0.000183725	0.000536816	0.000493639	-4.4834e-05	-3.05227e-05	-5.5744e-05	-0.00010207	0.000581946	0.000692204	0.000404806	0.000274142	0.000329056	0.000524856	0.000172306	-0.000108948	0.000358416	0.000617643	0.000869346	0.00116
0.01106	-8.9428e-05	-8.05722e-05	-8.0918e-05	-0.000182264	0.000591422	0.000497294	7.2612e-05	-2.56227e-05	-5.3178e-05	-9.53738e-05	0.000444622	0.000700197	0.000410582	0.000284332	0.000376612	0.000536229	0.000170162	-9.44134e-05	0.000457902	0.000634771	0.000924682	0.00118
0.01114	-0.000100985	-8.03062e-05	-7.0715e-05	-0.000180803	0.000619405	0.000500949	-6.125e-06	-2.07237e-05	-7.6815e-05	-8.86793e-05	0.000501295	0.000708188	0.000400555	0.000294519	0.000314385	0.000547599	0.000183975	-7.98844e-05	0.000485755	0.00065189	0.000877975	0.00121
0.01123	-3.7803e-05	-7.99959e-05	1.1997e-05	-0.000179099	0.000685507	0.000505212	1.9047e-05	-1.50095e-05	-4.6853e-05	-8.0871e-05	0.000585517	0.000717509	0.000394757	0.0003064	0.000326447	0.000560859	0.000335407	-6.2941e-05	0.000585877	0.000671853	0.000902737	0.00123
0.0113	-0.00013698	-7.97299e-05	7.213e-05	-0.000177638	0.00067603	0.000508866	2.506e-05	-1.01128e-05	-8.68e-05	-7.41798e-05	0.00053253	0.000725496	0.00038972	0.000316581	0.0003171	0.000572221	0.00034443	-4.84241e-05	0.00062489	0.000688955	0.0009887	0.00125
0.01139	-9.0454e-05	-7.94196e-05	-3.0514e-05	-0.000175935	0.000661306	0.000513127	-4.8474e-05	-4.40134e-06	-0.000155714	-6.63754e-05	0.000589896	0.000734812	0.000480016	0.000328454	0.000304056	0.000585472	0.000203926	-3.14948e-05	0.000568746	0.000708898	0.00102	0.00128
0.01146	-0.00013494	-7.91537e-05	-9.968e-05	-0.000174475	0.0006444	0.000516778	3.79e-06	4.93056e-07	-0.00021602	-5.96876e-05	0.00050924	0.000742795	0.00051649	0.000338629	0.00028976	0.000596827	0.00010086	-1.699e-05	0.00055085	0.000725983	0.00106	0.0013
0.01155	-8.2106e-05	-7.88434e-05	-0.000111756	-0.000172771	0.000653924	0.000521038	3.6074e-05	6.20184e-06	-0.000152746	-5.18871e-05	0.000501254	0.000752106	0.000415304	0.000350496	0.000277054	0.000610069	0.000145084	-7.48977e-08	0.000539404	0.000745905	0.0011	0.00132
0.01163	-6.8645e-05	-7.85775e-05	-5.4725e-05	-0.000171312	0.000650435	0.000524688	4.9575e-05	1.10939e-05	-9.9215e-05	-4.52026e-05	0.000499465	0.000760085	0.000472555	0.000360664	0.000334565	0.000621416	0.000274955	1.44177e-05	0.000560455	0.000762973	0.00104	0.00135
0.01171	-0.000185754	-7.82673e-05	-7.6354e-05	-0.000169609	0.000455486	0.000528945	-4.4954e-05	1.68e-05	-9.6464e-05	-3.7406e-05	0.000435556	0.000769391	0.000499686	0.000372524	0.000237416	0.00063465	0.000163636	3.13188e-05	0.000548686	0.000782875	0.000988606	0.00137
0.0118	-0.000229226	-7.79571e-05	-4.7326e-05	-0.000167907	0.000508624	0.000533202	6.8464e-05	2.25047e-05	2.2434e-05	-2.96116e-05	0.000446094	0.000778695	0.000446214	0.000384379	0.000238094	0.000647878	0.000211504	4.82122e-05	0.000649864	0.000802767	0.00105	0.0014
0.01188	-0.000107963	-7.76913e-05	-0.000109263	-0.000166448	0.000551687	0.000536849	4.9507e-05	2.73932e-05	5.2447e-05	-2.29323e-05	0.000503287	0.000786667	0.000397657	0.000394538	0.000299867	0.000659214	0.000236467	6.26862e-05	0.000612107	0.000819808	0.00114	0.00142
0.01196	-0.000162717	-7.73812e-05	-4.5757e-05	-0.000164746	0.000500623	0.000541104	-7.547e-06	3.30952e-05	5.2453e-05	-1.51417e-05	0.000433523	0.000795966	0.000443353	0.000406386	0.000110553	0.000672433	0.000159963	7.95655e-05	0.000595973	0.000839679	0.00109	0.00144
0.01205	-9.953e-05	-7.70711e-05	-3.974e-05	-0.000163045	0.00046203	0.000545358	-4.027e-05	3.87957e-05	-1.885e-05	-7.35323e-06	0.0004377	0.000805262	0.00049053	0.000418231	0.00021952	0.000685649	0.00021898	9.64372e-05	0.00059838	0.00085954	0.00114	0.00147
0.01213	-0.000140074	-7.68053e-05	-0.000141774	-0.000161587	0.000509146	0.000549003	-2.3644e-05	4.36808e-05	-6.5244e-05	-6.79088e-07	0.000416936	0.000813228	0.000580276	0.00042838	0.000238386	0.000696972	0.000248336	0.000110893	0.000713276	0.000876555	0.00118	0.00149
0.01221	-0.000166306	-7.64952e-05	-0.000236506	-0.000159886	0.000444444	0.000553254	-2.2186e-05	4.93786e-05	-0.000125246	7.10546e-06	0.000294194	0.000822519	0.000566864	0.000440218	0.000212724	0.000710178	5.7454e-05	0.00012775	0.000747994	0.000896395	0.00119	0.00152
0.0123	-8.179e-05	-7.61852e-05	-0.00014841	-0.000158185	0.00052561	0.000557505	4.811e-05	5.5075e-05	-0.00011249	1.48879e-05	0.00045531	0.000831808	0.0004924	0.000452051	0.00024298	0.00072338	0.00013574	0.0001446	0.00074047	0.000916225	0.00129	0.00154
0.01239	-0.000194545	-7.58752e-05	-0.000126875	-0.000156485	0.000404055	0.000561755	4.435e-06	6.077e-05	-8.9175e-05	2.26683e-05	0.000369325	0.000841094	0.000463905	0.000463881	0.000255025	0.000736576	0.000171805	0.000161443	0.000700375	0.000936044	0.00122	0.00157
0.01246	-0.000160917	-7.56094e-05	-6.8137e-05	-0.000155027	0.000336123	0.000565397	-5.297e-06	6.56502e-05	-0.000225547	2.93354e-05	0.000359433	0.000849051	0.000535463	0.000474017	0.000262403	0.000747884	0.000215043	0.000175873	0.000745633	0.000953022	0.00124	0.00159
0.01255	-0.000205598	-7.52995e-05	-9.8898e-05	-0.000153327	0.000455302	0.000569644	-2.9608e-05	7.13425e-05	-0.000179048	3.71119e-05	0.000485992	0.000858332	0.000488522	0.00048584	0.000303192	0.000761072	8.5062e-05	0.000192701	0.000760362	0.000972821	0.00129	0.00161
0.01264	-0.000182011	-7.49895e-05	-9.9831e-05	-0.000151628	0.000327209	0.000573891	-1.8521e-05	7.70333e-05	-0.000152511	4.48862e-05	0.000506929	0.00086761	0.000499509	0.000497658	0.000292129	0.000774255	0.000158579	0.000209522	0.000740139	0.000992609	0.00125	0.00164
0.01273	-8.9211e-05	-7.46796e-05	-0.000101711	-0.000149928	0.000376099	0.000578137	2.4419e-05	8.27227e-05	-9.2831e-05	5.26585e-05	0.000467679	0.000876886	0.000500729	0.000509473	0.000209109	0.000787433	0.000154619	0.000226336	0.000770999	0.00101	0.00122	0.00166
0.01281	-2.1303e-05	-7.43697e-05	-0.000122543	-0.000148229	0.000376737	0.000582382	5.5537e-05	8.84107e-05	-0.000130993	6.04286e-05	0.000439417	0.000886159	0.000641167	0.000521283	0.000166507	0.000800607	0.000245487	0.000243141	0.000795267	0.00103	0.00133	0.00169
0.0129	4.761e-06	-7.40598e-05	-0.000105099	-0.00014653	0.000391151	0.000586626	7.811e-06	9.40972e-05	-8.8279e-05	6.81966e-05	0.000496551	0.00089543	0.000648651	0.00053309	0.000208031	0.000813775	0.000253401	0.000259939	0.000862131	0.00105	0.00137	0.00171
0.01299	-9.1564e-05	-7.375e-05	-0.000285364	-0.000144832	0.000354236	0.000590869	-0.000115144	9.97823e-05	-0.000171784	7.59626e-05	0.000341696	0.000904698	0.000647456	0.000544893	0.000219706	0.000826939	0.000101816	0.00027673	0.000905656	0.00107	0.00127	0.00174
0.01308	2.1548e-05	-7.34401e-05	-6.5612e-05	-0.000143134	0.000606178	0.00059511	9.7798e-05	0.000105466	-7.6352e-05	8.37264e-05	0.000622308	0.000913963	0.000770988	0.000556692	0.000465948	0.000840099	0.000305848	0.000293513	0.000883358	0.00109	0.00138	0.00176
0.01316	1.5611e-05	-7.31303e-05	-2.9009e-05	-0.000141436	0.000645581	0.000599351	5.6771e-05	0.000111148	-1.6989e-05	9.14882e-05	0.000542911	0.000923226	0.000775831	0.000568488	0.000348531	0.000853253	0.000264451	0.000310288	0.000892581	0.00111	0.00137	0.00179
0.01325	0.000119951	-7.28205e-05	-1.6989e-05	-0.000139738	0.000625481	0.000603591	0.000153631	0.000116829	9.1281e-05	9.92478e-05	0.000624011	0.000932486	0.000717061	0.000580279	0.000487911	0.000866403	0.000326231	0.000327056	0.00106	0.00113	0.00143	0.00181
0.01334	3.9598e-05	-7.25108e-05	-1.4482e-05	-0.000138041	0.000458078	0.00060783	9.2478e-05	0.000122508	1.308e-06	0.000107005	0.000587708	0.000941743	0.000737228	0.000592067	0.000417308	0.000879548	0.000250778	0.000343817	0.00101	0.00115	0.00132	0.00184
0.01342	8.2752e-05	-7.2201e-05	3.8862e-05	-0.000136343	0.000637982	0.000612068	0.000134432	0.000128186	2.2812e-05	0.000114761	0.000641722	0.000950998	0.000846082	0.000603851	0.000497102	0.000892688	0.000293912	0.000360569	0.00103	0.00117	0.00148	0.00186
0.01351	-6.2386e-05	-7.18913e-05	-6.5716e-05	-0.000134647	0.000408304	0.000616304	-3.0356e-05	0.000133863	-5.0626e-05	0.000122514	0.000523754	0.00096025	0.000767764	0.00061563	0.000440644	0.000905824	0.000298634	0.000377315	0.000999834	0.00119	0.00133	0.00189
0.0136	-4.9012e-05	-7.15816e-05	-4.8362e-05	-0.00013295	0.000622068	0.00062054	-2.2382e-05	0.000139538	-5.1132e-05	0.000130265	0.000506448	0.0009695	0.000680238	0.000627406	0.000394798	0.000918954	0.000304718	0.000394053	0.00104	0.00121	0.00142	0.00191
0.0137	7.7739e-05	-7.12277e-05	-1.9431e-05	-0.000131011	0.000567069	0.00062538	3.4159e-05	0.000146022	-6.5371e-05	0.000139121	0.000563859	0.000980068	0.000766229	0.00064086	0.000440749	0.000933955	0.000337929	0.000413172	0.000953219	0.00123	0.00142	0.00194
0.01379	-8.8702e-05	-7.09181e-05	-9.6052e-05	-0.000129315	0.000507468	0.000629613	5.2408e-05	0.000151694	-0.000122692	0.000146868	0.000515178	0.000989312	0.000694728	0.000652628	0.000455148	0.000947076	0.000246648	0.000429894	0.000968398	0.00125	0.00131	0.00196
0.01388	0.000133673	-7.06085e-05	0.000114183	-0.00012762	0.000744533	0.000633846	0.000284223	0.000157364	-1.0417e-05	0.000154613	0.000661943	0.000998553	0.000862443	0.000664392	0.000607053	0.000960191	0.000462093	0.000446608	0.0012	0.00127	0.00148	0.00199
0.01396	0.000124367	-7.02989e-05	0.000101497	-0.000125924	0.000796407	0.000638078	0.000188167	0.000163033	2.5417e-05	0.000162355	0.000674697	0.00101	0.000865247	0.000676152	0.000694797	0.000973302	0.000458717	0.000463315	0.0012	0.00129	0.0016	0.00201
0.01406	1.6591e-05	-6.99451e-05	7.4451e-05	-0.000123987	0.000856171	0.000642913	0.000121671	0.00016951	-4.609e-06	0.000171202	0.000558131	0.00102	0.000742481	0.000689587	0.000699411	0.000988281	0.000385951	0.000482399	0.00114	0.00131	0.00161	0.00204
0.01415	6.6945e-05	-6.96355e-05	8.1405e-05	-0.000122292	0.000794455	0.000647142	0.000206285	0.000175176	4.9005e-05	0.00017894	0.000633315	0.00103	0.000815745	0.000701339	0.000742645	0.001	0.000395585	0.000499089	0.00113	0.00133	0.00159	0.00206
0.01424	0.000116472	-6.9326e-05	0.000113962	-0.000120597	0.000852842	0.000651371	0.000140702	0.000180841	9.1362e-05	0.000186676	0.000647432	0.00104	0.000862782	0.000713087	0.000757602	0.00101	0.000507462	0.000515772	0.00121	0.00135	0.00163	0.00209
0.01434	0.000131432	-6.89723e-05	0.000149392	-0.000118661	0.000781592	0.000656202	0.000206932	0.000187313	9.6542e-05	0.000195514	0.000757112	0.00105	0.000845282	0.000726508	0.000806572	0.00103	0.000573532	0.000534829	0.0013	0.00137	0.0017	0.00212
0.01443	7.7682e-05	-6.86629e-05	0.000132402	-0.000116967	0.000801952	0.000660428	0.000154392	0.000192974	3.7162e-05	0.000203246	0.000794032	0.00106	0.000841982	0.000738248	0.000776692	0.00104	0.000614612	0.000551496	0.00132	0.00139	0.00168	0.00214
0.01453	5.217e-06	-6.83092e-05	5.4127e-05	-0.000115031	0.000740217	0.000665257	0.000144677	0.000199443	8.5327e-05	0.000212079	0.000668637	0.00107	0.000854647	0.00075166	0.000732497	0.00106	0.000587197	0.000570535	0.00123	0.00142	0.00165	0.00217
0.01461	6.28e-06	-6.79998e-05	6.53e-06	-0.000113338	0.00062499	0.000669482	0.00016915	0.000205101	7.65e-06	0.000219806	0.00064421	0.00108	0.00092642	0.000763391	0.00073523	0.00107	0.0006268	0.000587186	0.00123	0.00144	0.00166	0.00219
0.01471	-9.896e-06	-6.76462e-05	8.1974e-05	-0.000111403	0.000713464	0.000674308	0.000133224	0.000211566	-9.3506e-05	0.000228635	0.000734684	0.00109	0.000884974	0.000776794	0.000766944	0.00109	0.000580904	0.000606206	0.00118	0.00146	0.00161	0.00222
0.0148	-4.1437e-05	-6.73368e-05	0.000142613	-0.00010971	0.000813283	0.00067853	0.000185103	0.000217222	4.4793e-05	0.000236357	0.000797993	0.0011	0.000880273	0.000788517	0.000884413	0.0011	0.000604823	0.000622841	0.00125	0.00148	0.00167	0.00225
0.0149	1.2423e-05	-6.69833e-05	0.000187933	-0.000107776	0.000749663	0.000683354	0.000311693	0.000223683	7.3123e-05	0.000245181	0.000843533	0.00111	0.000876963	0.000801911	0.000933833	0.00111	0.000723633	0.000641843	0.00134	0.0015	0.00178	0.00228
0.01499	1.5215e-05	-6.6674e-05	0.000162795	-0.000106084	0.000746065	0.000687574	0.000249175	0.000229335	3.1585e-05	0.000252899	0.000816305	0.00112	0.000844465	0.000813626	0.000772635	0.00113	0.000641315	0.000658462	0.00133	0.00152	0.00166	0.0023
0.01509	-6.9112e-05	-6.63205e-05	6.5718e-05	-0.00010415	0.000674828	0.000692396	7.2048e-05	0.000235793	-5.2662e-05	0.000261717	0.000678258	0.00113	0.000821958	0.000827009	0.000822228	0.00114	0.000606538	0.000677445	0.00119	0.00154	0.00162	0.00233
0.01517	-0.000176532	-6.60112e-05	-3.312e-06	-0.000102459	0.000604998	0.000696613	5.318e-06	0.000241442	-0.000169952	0.000269431	0.000640048	0.00114	0.000746568	0.000838716	0.000750738	0.00115	0.000504808	0.000694048	0.00109	0.00156	0.0015	0.00235
0.01528	-0.000155028	-6.56578e-05	-2.6498e-05	-0.000100526	0.000746632	0.000701432	3.8992e-05	0.000247897	-0.000207258	0.000278244	0.000701812	0.00115	0.000731592	0.000852091	0.000885782	0.00117	0.000676932	0.000713014	0.00109	0.00158	0.00153	0.00238
0.01538	-1.8709e-05	-6.53044e-05	5.2851e-05	-9.8593e-05	0.000779791	0.00070625	9.3151e-05	0.00025435	-0.000106679	0.000287054	0.000804081	0.00116	0.000825301	0.00086546	0.000994351	0.00118	0.000711961	0.000731969	0.00124	0.00161	0.00163	0.00241
0.01547	-8.4111e-05	-6.49511e-05	-5.5131e-05	-9.66608e-05	0.000784799	0.000711067	0.000108329	0.0002608	-6.3701e-05	0.000295862	0.000887509	0.00117	0.000876679	0.000878825	0.000974089	0.0012	0.000698139	0.000750915	0.00123	0.00163	0.00171	0.00244
0.01556	-0.000159207	-6.46419e-05	-0.000104127	-9.49704e-05	0.000655393	0.00071528	-1.8247e-05	0.000266443	-0.000179127	0.000303566	0.000794573	0.00118	0.000796783	0.000890515	0.000849353	0.00121	0.000608603	0.000767485	0.00114	0.00165	0.00159	0.00246
0.01566	-0.000148169	-6.42886e-05	-5.639e-06	-9.30388e-05	0.000687281	0.000720094	6.8121e-05	0.00027289	-0.000105819	0.000312368	0.000782901	0.00119	0.000824071	0.00090387	0.000987971	0.00123	0.000604251	0.000786413	0.00124	0.00167	0.00174	0.00249
0.01576	-3.8802e-05	-6.39353e-05	5.0848e-05	-9.11077e-05	0.000692608	0.000724907	0.000130948	0.000279336	-0.000165252	0.000321168	0.000891058	0.0012	0.000854668	0.00091722	0.00104	0.00124	0.000660238	0.00080533	0.0013	0.00169	0.00174	0.00252
0.01586	1.7923e-05	-6.35821e-05	8.2493e-05	-8.91768e-05	0.000741923	0.000729718	0.000206503	0.000285779	-4.6067e-05	0.000329965	0.000964433	0.00121	0.000866883	0.000930565	0.0011	0.00126	0.000679663	0.000824239	0.00141	0.00171	0.00181	0.00254
0.01596	-0.000166716	-6.32289e-05	3.2544e-05	-8.72464e-05	0.000592884	0.000734529	-4.36e-07	0.000292221	-0.000234716	0.00033876	0.000861994	0.00122	0.000801004	0.000943905	0.000907624	0.00127	0.000645724	0.000843137	0.00128	0.00174	0.00178	0.00257
0.01606	-0.000215819	-6.28757e-05	9.551e-06	-8.53163e-05	0.000542461	0.000739337	3.0041e-05	0.000298661	-0.000194909	0.000347551	0.000813791	0.00123	0.000724781	0.00095724	0.000910511	0.00129	0.000568981	0.000862026	0.00132	0.00176	0.00177	0.0026
0.01616	-0.00013318	-6.25226e-05	-8.167e-05	-8.33865e-05	0.00059187	0.000744145	5.659e-05	0.000305099	-0.00026488	0.00035634	0.00081882	0.00124	0.00072592	0.00097057	0.00096731	0.0013	0.0005555	0.000880905	0.0013	0.00178	0.00179	0.00263
0.01625	-0.00015716	-6.22136e-05	-1.256e-05	-8.16983e-05	0.00069288	0.000748351	8.579e-05	0.00031073	-0.00017959	0.000364028	0.00089424	0.00125	0.00085948	0.00098223	0.00111	0.00131	0.00070957	0.000897416	0.00139	0.0018	0.00188	0.00265
0.01635	-0.000101211	-6.18605e-05	3.1399e-05	-7.97692e-05	0.000759689	0.000753156	9.1819e-05	0.000317165	-0.000130041	0.000372812	0.000943399	0.00126	0.000849549	0.000995551	0.00124	0.00133	0.000681019	0.000916277	0.00146	0.00182	0.00196	0.00268
0.01646	-0.000103301	-6.14633e-05	-7.0221e-05	-7.75995e-05	0.000612469	0.00075856	3.4039e-05	0.000324401	-9.4851e-05	0.000382691	0.000978499	0.00127	0.000794519	0.00101	0.00118	0.00135	0.000743069	0.000937484	0.00142	0.00185	0.0019	0.00271
0.01656	-9.6429e-05	-6.11103e-05	5.951e-06	-7.56712e-05	0.000700461	0.000763362	0.000165721	0.000330832	2.4681e-05	0.000391469	0.000939881	0.00128	0.000864281	0.00102	0.00122	0.00136	0.000878401	0.000956324	0.00143	0.00187	0.00195	0.00274
0.01666	-0.000162432	-6.07573e-05	-1.7052e-05	-7.37432e-05	0.000681048	0.000768163	0.000147608	0.00033726	-0.000123122	0.000400244	0.000791938	0.00129	0.000749118	0.00104	0.00108	0.00138	0.000670458	0.000975155	0.00129	0.00189	0.00181	0.00277
0.01676	-0.000133256	-6.04043e-05	-0.000138636	-7.18156e-05	0.000716594	0.000772963	6.0244e-05	0.000343687	-4.7456e-05	0.000409017	0.000890814	0.0013	0.000819504	0.00105	0.00113	0.00139	0.000771334	0.000993976	0.00144	0.00191	0.0019	0.00279
0.01686	-0.000149515	-6.00514e-05	-0.000104075	-6.98884e-05	0.000771065	0.000777762	7.9215e-05	0.000350112	-3.9165e-05	0.000417787	0.000930415	0.00131	0.000873155	0.00106	0.00121	0.00141	0.000856395	0.00101	0.00154	0.00194	0.00199	0.00282
0.01696	-0.00010694	-5.96985e-05	-0.00013559	-6.79615e-05	0.00073649	0.000782559	5.447e-05	0.000356535	-0.00011149	0.000426554	0.00081922	0.00132	0.00072744	0.00108	0.00119	0.00142	0.00080276	0.00103	0.0014	0.00196	0.00196	0.00285
0.01706	-0.000110944	-5.93456e-05	-0.000216614	-6.6035e-05	0.000689056	0.000787355	1.6416e-05	0.000362956	-0.000108594	0.000435319	0.000818196	0.00133	0.000861836	0.00109	0.00131	0.00143	0.000803206	0.00105	0.0014	0.00198	0.00196	0.00288
0.01717	-0.000142606	-5.89487e-05	-0.000126736	-6.38681e-05	0.000677684	0.000792749	0.000101144	0.000370178	-4.3456e-05	0.000445175	0.000838514	0.00135	0.000863304	0.00111	0.00131	0.00145	0.000891494	0.00107	0.00145	0.002	0.00193	0.00291
0.01727	-0.000176374	-5.85959e-05	-2.7764e-05	-6.19424e-05	0.000753896	0.000797542	0.000193236	0.000376595	1.3446e-05	0.000453934	0.000851756	0.00136	0.000942096	0.00112	0.00137	0.00147	0.000981256	0.00109	0.00151	0.00203	0.00199	0.00293
0.01738	-0.000304383	-5.82431e-05	-0.000154883	-6.0017e-05	0.000668547	0.000802334	5.2057e-05	0.000383011	-0.000197713	0.00046269	0.000807957	0.00137	0.000828527	0.00113	0.00136	0.00148	0.000888307	0.00111	0.00141	0.00205	0.00202	0.00296
0.01749	-0.000253094	-5.78463e-05	-0.000121074	-5.78514e-05	0.000671696	0.000807723	5.8586e-05	0.000390226	-0.000142514	0.000472538	0.000871646	0.00138	0.000816716	0.00115	0.00128	0.0015	0.000828116	0.00113	0.00149	0.00207	0.00204	0.00299
0.01759	-0.000150061	-5.74936e-05	-9.8831e-05	-5.59267e-05	0.000681759	0.000812512	3.3499e-05	0.000396637	-3.2971e-05	0.000481288	0.000832789	0.00139	0.000832209	0.00116	0.00144	0.00151	0.000905469	0.00115	0.00155	0.00209	0.00196	0.00302
0.01769	-0.000155466	-5.71409e-05	-7.0066e-05	-5.40025e-05	0.000785274	0.0008173	8.9854e-05	0.000403047	-5.5786e-05	0.000490036	0.000822744	0.0014	0.000946684	0.00117	0.00148	0.00153	0.00102	0.00117	0.00157	0.00212	0.0021	0.00305
0.0178	-0.000208668	-5.67441e-05	-9.068e-06	-5.18381e-05	0.000710912	0.000822684	0.000183432	0.000410255	-0.000137178	0.000499873	0.000897612	0.00141	0.000961532	0.00119	0.00157	0.00154	0.000952532	0.00119	0.00157	0.00214	0.00214	0.00308
0.0179	-0.000164337	-5.63915e-05	7.2183e-05	-4.99146e-05	0.000785043	0.000827469	0.000176583	0.000416661	-0.000108507	0.000508615	0.000890293	0.00142	0.000942353	0.0012	0.0016	0.00156	0.000973983	0.00121	0.0017	0.00216	0.00219	0.0031
0.01801	-0.000218445	-5.59949e-05	-0.000120885	-4.77511e-05	0.000725755	0.000832851	0.000144945	0.000423865	-7.7875e-05	0.000518447	0.000901745	0.00143	0.000860905	0.00122	0.00154	0.00157	0.000967545	0.00123	0.00164	0.00219	0.00216	0.00314
0.01811	-0.000138605	-5.56423e-05	-0.000149375	-4.58284e-05	0.000753025	0.000837633	7.1155e-05	0.000430267	-0.000114445	0.000527183	0.000859645	0.00144	0.000826045	0.00123	0.00167	0.00159	0.000978125	0.00125	0.00154	0.00221	0.0021	0.00316
0.01823	-0.000177417	-5.52458e-05	-0.000125467	-4.36657e-05	0.000827913	0.000843012	0.000221893	0.000437466	-3.2497e-05	0.000537008	0.000853843	0.00145	0.000884893	0.00124	0.00161	0.00161	0.00101	0.00127	0.0016	0.00223	0.00223	0.00319
0.01833	-0.000151474	-5.48933e-05	-5.5214e-05	-4.17437e-05	0.000838046	0.000847791	0.000159206	0.000443864	3.2696e-05	0.000545738	0.000843736	0.00147	0.000854806	0.00126	0.00171	0.00162	0.00106	0.00129	0.00173	0.00226	0.00228	0.00322
0.01844	-0.000190664	-5.44968e-05	-7.8274e-05	-3.95819e-05	0.000803786	0.000853167	0.000245786	0.000451059	-6.234e-06	0.000555557	0.000875806	0.00148	0.000851676	0.00127	0.0017	0.00164	0.00106	0.00131	0.00167	0.00228	0.00225	0.00325
0.01855	-0.000162333	-5.41003e-05	-0.000141833	-3.74206e-05	0.000801167	0.000858541	0.000199737	0.000458252	-2.1883e-05	0.000565372	0.000889917	0.00149	0.000831577	0.00129	0.0017	0.00165	0.00102	0.00133	0.00167	0.00231	0.00222	0.00328
0.01865	-0.000163681	-5.37479e-05	-0.000147601	-3.54998e-05	0.000795909	0.000863316	0.000338789	0.000464644	-4.3231e-05	0.000574094	0.000876779	0.0015	0.000885159	0.0013	0.00177	0.00167	0.00103	0.00135	0.0017	0.00233	0.00225	0.00331
0.01876	-0.000136693	-5.33515e-05	-0.000109003	-3.33393e-05	0.000839867	0.000868687	0.000341827	0.000471833	0.000138757	0.000583902	0.000948897	0.00151	0.000873747	0.00132	0.00183	0.00169	0.00113	0.00137	0.00169	0.00235	0.00242	0.00334
0.01887	-0.00011538	-5.29552e-05	-5.727e-05	-3.11793e-05	0.00095801	0.000874056	0.00036198	0.000479019	0.00023948	0.000593707	0.00097143	0.00152	0.00093324	0.00133	0.00198	0.0017	0.00123	0.00139	0.00183	0.00238	0.00244	0.00337
0.01899	-0.000130303	-5.25588e-05	-0.000154903	-2.90197e-05	0.000853197	0.000879423	0.000334047	0.000486203	0.000157617	0.000603509	0.000881067	0.00153	0.000854947	0.00135	0.00184	0.00172	0.00125	0.00141	0.00177	0.0024	0.00249	0.0034
0.01909	-8.0146e-05	-5.22066e-05	-0.000117726	-2.71004e-05	0.000900744	0.000884193	0.000476044	0.000492586	0.000209594	0.000612219	0.000994944	0.00154	0.0011	0.00136	0.0019	0.00173	0.00128	0.00143	0.00185	0.00242	0.00252	0.00343
0.0192	-7.2608e-05	-5.18103e-05	-9.2618e-05	-2.49417e-05	0.000915042	0.000889557	0.000463742	0.000499766	0.000136962	0.000622015	0.000935202	0.00156	0.000899692	0.00137	0.00194	0.00175	0.00138	0.00145	0.00193	0.00245	0.00259	0.00346
0.01931	-7.5831e-05	-5.14141e-05	-7.4211e-05	-2.27834e-05	0.000893799	0.00089492	0.000422739	0.000506943	8.9569e-05	0.000631807	0.000967789	0.00157	0.00102	0.00139	0.00187	0.00177	0.00146	0.00147	0.00184	0.00247	0.00264	0.00349
0.01943	-0.000117652	-5.1018e-05	-0.000132232	-2.06256e-05	0.000834528	0.000900281	0.000502538	0.000514118	0.000119558	0.000641595	0.001	0.00158	0.000963218	0.0014	0.00197	0.00178	0.00142	0.00149	0.00186	0.0025	0.00259	0.00352
0.01954	-0.000110751	-5.06218e-05	-0.000141141	-1.84682e-05	0.000879019	0.000905641	0.000492609	0.00052129	0.000195849	0.00065138	0.00101	0.00159	0.000996509	0.00142	0.00205	0.0018	0.00144	0.00151	0.00188	0.00252	0.00262	0.00355
0.01965	-2.087e-05	-5.02257e-05	-0.00018468	-1.63113e-05	0.00086703	0.000910999	0.00035632	0.00052846	9.664e-05	0.000661162	0.0011	0.0016	0.00099212	0.00143	0.002	0.00182	0.00138	0.00153	0.00186	0.00254	0.00264	0.00358
0.01976	-4.2184e-05	-4.98297e-05	-0.000141824	-1.41549e-05	0.000841776	0.000916355	0.000445476	0.000535628	0.000177426	0.000670941	0.000996796	0.00161	0.000956726	0.00145	0.00195	0.00183	0.00141	0.00155	0.00193	0.00257	0.00272	0.00361
0.01988	-7.4633e-05	-4.94337e-05	-9.7233e-05	-1.19988e-05	0.000824957	0.000921709	0.000369877	0.000542793	0.000127817	0.000680716	0.000886547	0.00163	0.000904367	0.00146	0.00184	0.00185	0.00143	0.00157	0.00189	0.00259	0.00271	0.00364
0.01999	-0.00017047	-4.90377e-05	-0.0001874	-9.84329e-06	0.00079173	0.000927062	0.00045137	0.000549956	0.00013393	0.000690487	0.00101	0.00164	0.00099095	0.00148	0.00191	0.00186	0.00147	0.0016	0.00192	0.00262	0.0028	0.00367
0.0201	-0.000180232	-4.86418e-05	-0.000168202	-7.68818e-06	0.000722668	0.000932414	0.000384148	0.000557117	0.000101238	0.000700256	0.000988568	0.00165	0.00102	0.00149	0.00191	0.00188	0.00146	0.00162	0.00189	0.00264	0.00273	0.0037
0.02023	-0.000210434	-4.82019e-05	-0.000199514	-5.29415e-06	0.000856176	0.000938358	0.000391996	0.000565071	0.000168306	0.000711105	0.00108	0.00166	0.00103	0.00151	0.00198	0.0019	0.00145	0.00164	0.00196	0.00267	0.00287	0.00373
0.02034	-0.000205519	-4.7806e-05	-0.000225369	-3.13999e-06	0.000857751	0.000943706	0.000437661	0.000572227	0.000231291	0.000720866	0.00107	0.00167	0.00102	0.00152	0.00202	0.00192	0.00148	0.00166	0.00198	0.00269	0.003	0.00376
0.02045	-0.000190892	-4.74102e-05	-7.4442e-05	-9.86292e-07	0.000825608	0.000949052	0.000446178	0.00057938	0.000240138	0.000730624	0.00105	0.00169	0.00107	0.00154	0.00183	0.00193	0.00143	0.00168	0.00201	0.00272	0.00299	0.00379
0.02056	-0.000204329	-4.70144e-05	-0.000113639	1.16696e-06	0.000758071	0.000954397	0.000373701	0.000586531	0.000150951	0.000740378	0.000916681	0.0017	0.0011	0.00155	0.00187	0.00195	0.00137	0.0017	0.00198	0.00274	0.00296	0.00382
0.02069	-0.000216096	-4.65747e-05	-0.000128656	3.55893e-06	0.000746714	0.000960333	0.000402264	0.000594474	0.000125194	0.000751212	0.000974284	0.00171	0.000993034	0.00157	0.00188	0.00197	0.00139	0.00173	0.00203	0.00277	0.00301	0.00386
0.0208	-0.000158294	-4.6179e-05	-0.000120854	5.71122e-06	0.000801256	0.000965675	0.000339896	0.000601621	0.000214726	0.00076096	0.000988756	0.00172	0.0011	0.00158	0.0019	0.00198	0.0014	0.00175	0.0021	0.00279	0.00315	0.00389
0.02091	-0.000124148	-4.57834e-05	-0.000141198	7.86307e-06	0.000758582	0.000971014	0.000340072	0.000608765	0.000104232	0.000770703	0.000978902	0.00173	0.0011	0.0016	0.00188	0.002	0.00134	0.00177	0.00211	0.00282	0.00303	0.00392
0.02104	-0.000102265	-4.53438e-05	-0.000135645	1.02535e-05	0.000809705	0.000976945	0.000411095	0.0006167	0.000162795	0.000781526	0.00101	0.00175	0.00114	0.00161	0.00196	0.00202	0.0014	0.00179	0.00212	0.00284	0.00323	0.00395
0.02115	-0.000251244	-4.49482e-05	-0.000228124	1.24044e-05	0.000618736	0.000982281	0.000348196	0.000623839	0.000143596	0.000791262	0.00101	0.00176	0.000983666	0.00163	0.00187	0.00203	0.00132	0.00181	0.00205	0.00287	0.00324	0.00398
0.02127	-3.2254e-05	-4.45088e-05	-4.2044e-05	1.47937e-05	0.000740416	0.000988209	0.000542066	0.000631768	0.000323146	0.000802077	0.00106	0.00177	0.00115	0.00165	0.002	0.00205	0.00136	0.00183	0.00223	0.00289	0.00331	0.00401
0.02139	-0.000160058	-4.41133e-05	-0.000247918	1.69437e-05	0.000681552	0.000993541	0.000470352	0.000638902	0.000148452	0.000811806	0.00103	0.00178	0.00104	0.00166	0.00187	0.00207	0.00127	0.00185	0.00213	0.00292	0.00331	0.00404
0.02151	-3.4906e-05	-4.36739e-05	-0.000146006	1.9332e-05	0.000655614	0.000999465	0.000420954	0.000646826	0.000263114	0.000822613	0.00108	0.0018	0.00113	0.00168	0.00186	0.00209	0.00129	0.00188	0.00226	0.00294	0.00335	0.00408
0.02162	0.00012936	-4.32785e-05	-0.00018793	2.14809e-05	0.00078544	0.001	0.00048162	0.000653956	0.00032833	0.000832335	0.00114	0.00181	0.00119	0.00169	0.00191	0.0021	0.00133	0.0019	0.00236	0.00297	0.00342	0.00411
0.02175	1.3839e-05	-4.28392e-05	-0.000129731	2.38682e-05	0.000800169	0.00101	0.000517869	0.000661874	0.000319849	0.000843134	0.00113	0.00182	0.00133	0.00171	0.00195	0.00212	0.0014	0.00192	0.00235	0.003	0.00348	0.00414
0.02187	7.4126e-05	-4.23999e-05	-0.000120224	2.62549e-05	0.000761786	0.00102	0.000514086	0.00066979	0.000398326	0.000853928	0.00121	0.00183	0.00128	0.00172	0.00195	0.00214	0.00138	0.00194	0.00236	0.00302	0.00354	0.00417
0.02199	2.6416e-05	-4.20046e-05	-3.9874e-05	2.84024e-05	0.000696186	0.00102	0.000541506	0.000676912	0.000331686	0.00086364	0.00116	0.00184	0.0012	0.00174	0.00188	0.00216	0.0013	0.00196	0.00236	0.00305	0.00357	0.0042
0.02211	9.122e-06	-4.15655e-05	-7.5028e-05	3.0788e-05	0.000748512	0.00103	0.000557552	0.000684822	0.000354312	0.000874426	0.00125	0.00186	0.00116	0.00175	0.00198	0.00217	0.00141	0.00199	0.00236	0.00307	0.00364	0.00424
0.02224	-9.3072e-05	-4.11263e-05	-0.000202042	3.31731e-05	0.000634668	0.00103	0.000405228	0.00069273	0.000275008	0.000885209	0.00105	0.00187	0.00119	0.00177	0.00187	0.00219	0.00124	0.00201	0.00233	0.0031	0.00356	0.00427
0.02236	5.614e-06	-4.06873e-05	-0.000317326	3.55576e-05	0.000662654	0.00104	0.000391374	0.000700634	0.000209964	0.000895987	0.00112	0.00188	0.00116	0.00179	0.0018	0.00221	0.00124	0.00203	0.00236	0.00313	0.00366	0.0043
0.02249	5.7163e-05	-4.02483e-05	-0.000162697	3.79416e-05	0.000698283	0.00105	0.000378833	0.000708536	0.000387143	0.000906761	0.00123	0.0019	0.00124	0.0018	0.00195	0.00223	0.00136	0.00206	0.00249	0.00315	0.00372	0.00433
0.02261	9.4766e-05	-3.98093e-05	-0.000107214	4.0325e-05	0.000746716	0.00105	0.000522546	0.000716435	0.000369376	0.000917531	0.00125	0.00191	0.00131	0.00182	0.00204	0.00225	0.00139	0.00208	0.00249	0.00318	0.00376	0.00437
0.02272	7.0815e-05	-3.94142e-05	-6.6305e-05	4.24695e-05	0.000718215	0.00106	0.000506465	0.000723542	0.000307685	0.00092722	0.00132	0.00192	0.00129	0.00183	0.00205	0.00226	0.00136	0.0021	0.0025	0.0032	0.00392	0.0044
0.02285	3.4915e-05	-3.89754e-05	-0.000133365	4.48519e-05	0.000608085	0.00106	0.000480655	0.000731435	0.000291985	0.000937982	0.00129	0.00193	0.00124	0.00185	0.00207	0.00228	0.00131	0.00212	0.00242	0.00323	0.00387	0.00443
0.02297	0.000118597	-3.85365e-05	-9.3243e-05	4.72337e-05	0.000725997	0.00107	0.000510007	0.000739326	0.000384127	0.00094874	0.00132	0.00195	0.00134	0.00187	0.00211	0.0023	0.00153	0.00214	0.00258	0.00326	0.00397	0.00446
0.02311	0.000266078	-3.80539e-05	-0.000146492	4.9853e-05	0.000670248	0.00108	0.000437378	0.000748002	0.000373268	0.000960569	0.00125	0.00196	0.0014	0.00188	0.00215	0.00232	0.0014	0.00217	0.0026	0.00329	0.00394	0.0045
0.02324	0.000246157	-3.76151e-05	-0.000152553	5.22336e-05	0.000797397	0.00108	0.000543097	0.000755887	0.000301457	0.000971318	0.00137	0.00197	0.00136	0.0019	0.00216	0.00234	0.00134	0.00219	0.00265	0.00331	0.004	0.00453
0.02336	0.000137318	-3.71764e-05	-7.8172e-05	5.46137e-05	0.000651578	0.00109	0.000603518	0.000763768	0.000315748	0.000982063	0.00131	0.00199	0.00144	0.00192	0.00213	0.00235	0.00138	0.00222	0.00273	0.00334	0.00407	0.00456
0.02349	8.0959e-05	-3.67378e-05	-0.000123161	5.69932e-05	0.000690349	0.00109	0.000484219	0.000771647	0.000343699	0.000992804	0.00136	0.002	0.00135	0.00193	0.0022	0.00237	0.00138	0.00224	0.00269	0.00336	0.00394	0.0046
0.02361	0.000285265	-3.62992e-05	-5.4145e-05	5.93722e-05	0.000705875	0.0011	0.000619925	0.000779524	0.000408255	0.001	0.00138	0.00201	0.00141	0.00195	0.00229	0.00239	0.00146	0.00226	0.00272	0.00339	0.0041	0.00463
0.02374	0.000209326	-3.58607e-05	-0.000105854	6.17506e-05	0.000753706	0.0011	0.000542306	0.000787397	0.000400066	0.00101	0.0013	0.00202	0.0014	0.00197	0.00216	0.00241	0.00154	0.00228	0.00273	0.00342	0.00405	0.00466
0.02388	0.000161313	-3.53783e-05	-0.000192797	6.43662e-05	0.000695753	0.00111	0.000528443	0.000796054	0.000316403	0.00103	0.00119	0.00204	0.00134	0.00198	0.0021	0.00243	0.00148	0.00231	0.00277	0.00345	0.00408	0.0047
0.024	0.000130676	-3.49399e-05	-0.000147394	6.67434e-05	0.000757146	0.00112	0.000622976	0.000803921	0.000331056	0.00104	0.0014	0.00205	0.00143	0.002	0.00214	0.00245	0.0016	0.00233	0.00279	0.00347	0.00411	0.00473
0.02413	0.000153088	-3.45015e-05	-0.000198942	6.91201e-05	0.000731358	0.00112	0.000523908	0.000811786	0.000264878	0.00105	0.0013	0.00206	0.00142	0.00202	0.00214	0.00246	0.00147	0.00235	0.00284	0.0035	0.0041	0.00476
0.02426	9.7574e-05	-3.40193e-05	-0.000136896	7.17339e-05	0.000765354	0.00113	0.000570374	0.000820433	0.000359804	0.00106	0.00132	0.00208	0.00148	0.00203	0.00205	0.00248	0.00155	0.00238	0.00276	0.00353	0.00429	0.0048
0.02439	0.000105933	-3.3581e-05	-5.4267e-05	7.41094e-05	0.000727043	0.00114	0.000590603	0.000828292	0.000417333	0.00107	0.00139	0.00209	0.00145	0.00205	0.0021	0.0025	0.00161	0.0024	0.00286	0.00355	0.00429	0.00483
0.02453	0.000180819	-3.30989e-05	4.8249e-05	7.67218e-05	0.000821079	0.00114	0.000672239	0.000836933	0.000397899	0.00108	0.00147	0.0021	0.00161	0.00207	0.00219	0.00252	0.00172	0.00243	0.00296	0.00358	0.00433	0.00487
0.02465	0.000141099	-3.26607e-05	-0.000176481	7.90962e-05	0.000762849	0.00115	0.000550639	0.000844785	0.000250669	0.00109	0.00129	0.00212	0.00152	0.00208	0.00209	0.00254	0.00148	0.00245	0.00283	0.00361	0.00425	0.0049
0.02479	0.000213933	-3.21788e-05	-6.167e-06	8.17073e-05	0.000863723	0.00115	0.000660923	0.00085342	0.000406333	0.0011	0.00157	0.00213	0.00163	0.0021	0.0022	0.00256	0.00171	0.00247	0.00294	0.00364	0.00429	0.00493
0.02491	0.000263012	-3.17407e-05	2.1502e-05	8.40806e-05	0.000855922	0.00116	0.000688382	0.000861266	0.000343012	0.00111	0.0015	0.00214	0.00173	0.00212	0.00238	0.00258	0.00174	0.0025	0.003	0.00366	0.00438	0.00497
0.02505	0.000164092	-3.12588e-05	-2.0178e-05	8.66904e-05	0.000746822	0.00117	0.000619492	0.000869894	0.000317152	0.00113	0.00153	0.00216	0.00165	0.00214	0.00224	0.0026	0.00165	0.00252	0.00294	0.00369	0.00429	0.005
0.02519	0.00016679	-3.0777e-05	0.00013214	8.92997e-05	0.00090324	0.00117	0.00073831	0.000878519	0.00052929	0.00114	0.00169	0.00217	0.00173	0.00215	0.00237	0.00262	0.00175	0.00255	0.00305	0.00372	0.00447	0.00504
0.02531	0.000209235	-3.03391e-05	0.000104555	9.16711e-05	0.000948185	0.00118	0.000723375	0.000886356	0.000528145	0.00115	0.00168	0.00218	0.00174	0.00217	0.00237	0.00263	0.00175	0.00257	0.00298	0.00375	0.00443	0.00507
0.02545	0.000147897	-2.98574e-05	0.000122507	9.4279e-05	0.000864327	0.00119	0.000607517	0.000894974	0.000477997	0.00116	0.00172	0.0022	0.00174	0.00219	0.00236	0.00265	0.00182	0.00259	0.00301	0.00378	0.00447	0.0051
0.02559	0.00011088	-2.93758e-05	0.0001421	9.68863e-05	0.00098154	0.00119	0.00064209	0.000903589	0.00044293	0.00117	0.00165	0.00221	0.00177	0.0022	0.00237	0.00267	0.00178	0.00262	0.00308	0.00381	0.0045	0.00514
0.02573	0.000231061	-2.88942e-05	0.000130671	9.94929e-05	0.00105	0.0012	0.000796151	0.0009122	0.000591371	0.00118	0.0018	0.00223	0.00181	0.00222	0.00247	0.00269	0.00195	0.00264	0.00318	0.00383	0.00465	0.00517
0.02586	0.000208624	-2.84127e-05	0.000184494	0.000102099	0.000947394	0.0012	0.000706374	0.000920807	0.000510774	0.0012	0.00174	0.00224	0.00178	0.00224	0.00235	0.00271	0.00189	0.00267	0.00315	0.00386	0.00461	0.00521
0.02599	0.000199201	-2.7975e-05	0.000153921	0.000104467	0.00102	0.00121	0.000735211	0.00092863	0.000483941	0.00121	0.00175	0.00225	0.00176	0.00226	0.00233	0.00273	0.00195	0.00269	0.00314	0.00389	0.00462	0.00524
0.02612	0.000177138	-2.74936e-05	5.7888e-05	0.000107072	0.000910288	0.00122	0.000621558	0.000937231	0.000507258	0.00122	0.0017	0.00227	0.00174	0.00227	0.00231	0.00275	0.00192	0.00271	0.00316	0.00392	0.00455	0.00528
0.02626	9.8896e-05	-2.70123e-05	8.9156e-05	0.000109676	0.000963526	0.00122	0.000620396	0.000945828	0.000502506	0.00123	0.00169	0.00228	0.00167	0.00229	0.00232	0.00277	0.00194	0.00274	0.00319	0.00395	0.00466	0.00531
0.0264	1.2318e-05	-2.6531e-05	-1.3122e-05	0.000112279	0.000895408	0.00123	0.000536478	0.000954423	0.000348838	0.00124	0.00157	0.00229	0.00164	0.00231	0.00223	0.00279	0.00188	0.00276	0.00307	0.00397	0.00464	0.00535
0.02655	0.000141871	-2.6006e-05	7.3131e-05	0.000115119	0.000996661	0.00124	0.000630401	0.000963794	0.000512681	0.00125	0.00169	0.00231	0.00174	0.00233	0.00238	0.00281	0.00204	0.00279	0.00325	0.00401	0.00479	0.00539
0.02669	0.000123568	-2.55249e-05	0.000108158	0.00011772	0.00106	0.00124	0.000731238	0.000972382	0.000602708	0.00127	0.00174	0.00232	0.0018	0.00235	0.00236	0.00283	0.00204	0.00281	0.00334	0.00403	0.00476	0.00542
0.02683	6.0511e-05	-2.50438e-05	9.5191e-05	0.000120322	0.000938361	0.00125	0.000704351	0.000980965	0.000456051	0.00128	0.0017	0.00234	0.00179	0.00236	0.0024	0.00285	0.00207	0.00284	0.00327	0.00406	0.00475	0.00545
0.02696	2.2694e-05	-2.45627e-05	-2.5006e-05	0.000122922	0.000970734	0.00126	0.000679414	0.000989546	0.000447134	0.00129	0.00161	0.00235	0.00168	0.00238	0.00229	0.00287	0.00206	0.00286	0.00329	0.00409	0.00472	0.00549
0.0271	-3.1648e-05	-2.40817e-05	-4.6628e-05	0.000125522	0.000922402	0.00126	0.000600422	0.000998123	0.000413152	0.0013	0.00174	0.00237	0.00169	0.0024	0.00238	0.00289	0.00206	0.00289	0.00332	0.00412	0.00472	0.00552
0.02725	3.3058e-05	-2.35571e-05	-4.9432e-05	0.000128358	0.000944668	0.00127	0.000723558	0.00101	0.000512428	0.00131	0.00171	0.00238	0.00177	0.00242	0.00252	0.00291	0.00212	0.00292	0.00329	0.00415	0.00477	0.00556
0.02739	-5.0064e-05	-2.30762e-05	-0.000120554	0.000130956	0.000831086	0.00128	0.000584396	0.00102	0.000413656	0.00133	0.00164	0.00239	0.00167	0.00244	0.00252	0.00293	0.00201	0.00294	0.00328	0.00418	0.00468	0.0056
0.02753	-9.1669e-05	-2.25954e-05	-0.000110969	0.000133554	0.000921841	0.00128	0.000635281	0.00102	0.000573311	0.00134	0.00168	0.00241	0.00179	0.00245	0.00252	0.00295	0.00209	0.00296	0.00341	0.00421	0.00479	0.00563
0.02768	-4.7888e-05	-2.20709e-05	-7.3578e-05	0.000136387	0.00102	0.00129	0.000663632	0.00103	0.000736552	0.00135	0.00173	0.00242	0.00194	0.00247	0.00256	0.00297	0.00222	0.00299	0.00351	0.00424	0.00491	0.00567
0.02781	-9.1627e-05	-2.15902e-05	-3.1437e-05	0.000138984	0.000948413	0.0013	0.000617993	0.00104	0.000650453	0.00136	0.00179	0.00244	0.00184	0.00249	0.00253	0.00299	0.00227	0.00302	0.00351	0.00427	0.00488	0.0057
0.02796	-4.73e-07	-2.10659e-05	-3.393e-06	0.000141816	0.00104	0.0013	0.000656097	0.00105	0.000648297	0.00137	0.00182	0.00245	0.00188	0.00251	0.0026	0.00301	0.00224	0.00304	0.00354	0.0043	0.00498	0.00574
0.0281	4.26e-06	-2.05853e-05	2.132e-05	0.000144411	0.00112	0.00131	0.00073717	0.00106	0.00072927	0.00139	0.002	0.00247	0.00196	0.00253	0.00274	0.00303	0.00236	0.00307	0.00366	0.00433	0.00507	0.00578
0.02825	-2.2465e-05	-2.00611e-05	1.6025e-05	0.000147241	0.00115	0.00132	0.000748605	0.00107	0.000770385	0.0014	0.00196	0.00248	0.00186	0.00255	0.00274	0.00305	0.00242	0.00309	0.00367	0.00436	0.00506	0.00581
0.0284	0.00011107	-1.9537e-05	0.00013669	0.000150071	0.00118	0.00132	0.00083093	0.00108	0.00091004	0.00141	0.00185	0.0025	0.002	0.00256	0.00282	0.00307	0.0026	0.00312	0.0038	0.00439	0.00517	0.00585
0.02854	3.181e-06	-1.90566e-05	1.9481e-05	0.000152663	0.00103	0.00133	0.000653861	0.00109	0.000656851	0.00142	0.00178	0.00251	0.00189	0.00258	0.00267	0.00309	0.00243	0.00314	0.00365	0.00442	0.00508	0.00589
0.02869	1.4002e-05	-1.85326e-05	-2.0928e-05	0.000155491	0.00118	0.00134	0.000737522	0.0011	0.000791762	0.00144	0.00183	0.00253	0.00188	0.0026	0.00267	0.00311	0.00258	0.00317	0.00364	0.00445	0.00514	0.00592
0.02884	-1.8763e-05	-1.80086e-05	3.3747e-05	0.000158319	0.00108	0.00134	0.000795517	0.00111	0.000811917	0.00145	0.00196	0.00254	0.00194	0.00262	0.00277	0.00313	0.00254	0.0032	0.00372	0.00448	0.0052	0.00596
0.02899	0.000102496	-1.74848e-05	0.000143316	0.000161145	0.0012	0.00135	0.000909416	0.00112	0.000872316	0.00146	0.00193	0.00256	0.00204	0.00264	0.00273	0.00316	0.00266	0.00322	0.0038	0.00451	0.00523	0.006
0.02914	-7.46e-06	-1.6961e-05	8.12e-06	0.000163971	0.00122	0.00136	0.00086084	0.00112	0.0007686	0.00147	0.00188	0.00257	0.00195	0.00266	0.0028	0.00318	0.00267	0.00325	0.00381	0.00454	0.00521	0.00604
0.02929	5.9232e-05	-1.64373e-05	4.5782e-05	0.000166795	0.0012	0.00136	0.000867452	0.00113	0.000853182	0.00149	0.00189	0.00259	0.00194	0.00268	0.00281	0.0032	0.0028	0.00328	0.00389	0.00457	0.0053	0.00607
0.02943	8.438e-06	-1.59572e-05	-5.5762e-05	0.000169384	0.00116	0.00137	0.000838988	0.00114	0.000844388	0.0015	0.00183	0.0026	0.00205	0.0027	0.00277	0.00322	0.00279	0.0033	0.00385	0.0046	0.00532	0.00611
0.02958	-3.2014e-05	-1.54336e-05	-4.7994e-05	0.000172207	0.00109	0.00138	0.000781356	0.00115	0.000809346	0.00151	0.00182	0.00262	0.00204	0.00271	0.00276	0.00324	0.00266	0.00333	0.00381	0.00463	0.0053	0.00615
0.02974	8.2198e-05	-1.48665e-05	0.000101688	0.000175265	0.00113	0.00138	0.000937368	0.00116	0.000897738	0.00152	0.00193	0.00263	0.00216	0.00273	0.00291	0.00326	0.00276	0.00336	0.004	0.00466	0.00541	0.00619
0.02989	0.000192586	-1.4343e-05	0.000165696	0.000178087	0.00125	0.00139	0.00106	0.00117	0.000951296	0.00154	0.00209	0.00265	0.00221	0.00275	0.00303	0.00328	0.00293	0.00338	0.00404	0.00469	0.00564	0.00622
0.03004	0.000102784	-1.38196e-05	0.000217874	0.000180907	0.00132	0.0014	0.000921334	0.00118	0.000966624	0.00155	0.0021	0.00266	0.00217	0.00277	0.00302	0.0033	0.00299	0.00341	0.00404	0.00472	0.0055	0.00626
0.03019	0.000141248	-1.32963e-05	0.000152418	0.000183727	0.00117	0.00141	0.000872448	0.00119	0.000917128	0.00156	0.00203	0.00268	0.0021	0.00279	0.00297	0.00332	0.00294	0.00343	0.00401	0.00475	0.00552	0.0063
0.03034	0.000139196	-1.27731e-05	0.000181486	0.000186547	0.00121	0.00141	0.000914616	0.0012	0.000930996	0.00158	0.00211	0.00269	0.00221	0.00281	0.003	0.00335	0.00303	0.00346	0.00407	0.00478	0.0057	0.00633
0.0305	0.000149215	-1.22063e-05	8.1865e-05	0.0001896	0.00123	0.00142	0.000967775	0.00121	0.000984165	0.00159	0.00215	0.00271	0.00222	0.00283	0.00305	0.00337	0.00298	0.00349	0.00416	0.00481	0.0057	0.00637
0.03065	6.4913e-05	-1.16832e-05	0.000172923	0.000192418	0.00119	0.00143	0.000965023	0.00122	0.000949313	0.0016	0.00213	0.00272	0.00225	0.00285	0.00298	0.00339	0.00297	0.00352	0.00414	0.00484	0.00568	0.00641
0.0308	-2.1556e-05	-1.11601e-05	0.000145924	0.000195234	0.00113	0.00143	0.000949324	0.00123	0.000915734	0.00161	0.00198	0.00274	0.00218	0.00287	0.00285	0.00341	0.00293	0.00354	0.00414	0.00488	0.00565	0.00645
0.03096	-1.3471e-05	-1.05936e-05	8.7259e-05	0.000198285	0.00114	0.00144	0.000881099	0.00124	0.000923819	0.00163	0.00201	0.00275	0.00214	0.00289	0.00286	0.00343	0.00289	0.00357	0.00415	0.00491	0.00561	0.00649
0.03111	-2.8053e-05	-1.00707e-05	6.3877e-05	0.0002011	0.00102	0.00145	0.000904227	0.00125	0.000875017	0.00164	0.00204	0.00277	0.00221	0.00291	0.00281	0.00345	0.00292	0.0036	0.00422	0.00494	0.00572	0.00652
0.03127	8.002e-06	-9.5043e-06	9.8712e-05	0.000204149	0.00109	0.00146	0.000936972	0.00126	0.000887412	0.00165	0.002	0.00279	0.00226	0.00293	0.00283	0.00348	0.00288	0.00363	0.00431	0.00497	0.00575	0.00656
0.03143	-7.5092e-05	-8.98154e-06	0.000113128	0.000206963	0.00106	0.00146	0.000900298	0.00127	0.000805728	0.00167	0.00199	0.0028	0.00228	0.00295	0.00278	0.0035	0.00292	0.00365	0.00442	0.005	0.00585	0.0066
0.03159	-0.000121993	-8.4153e-06	0.000117267	0.00021001	0.00105	0.00147	0.000828987	0.00128	0.000786557	0.00168	0.00194	0.00282	0.00213	0.00297	0.00281	0.00352	0.00284	0.00368	0.00438	0.00503	0.00586	0.00664
0.03175	3.1568e-05	-7.84914e-06	0.000152948	0.000213056	0.00113	0.00148	0.000957368	0.00129	0.000924018	0.00169	0.00204	0.00283	0.00234	0.00299	0.00288	0.00354	0.00297	0.00371	0.00448	0.00507	0.00596	0.00668
0.0319	-7.657e-05	-7.3266e-06	9.256e-05	0.000215867	0.0011	0.00148	0.0009264	0.0013	0.00087519	0.00171	0.00199	0.00285	0.00227	0.00301	0.00281	0.00356	0.00291	0.00373	0.00454	0.0051	0.006	0.00672
0.03206	-1.2654e-05	-6.76059e-06	0.000130726	0.000218912	0.00103	0.00149	0.000861076	0.00131	0.000809226	0.00172	0.00206	0.00286	0.00229	0.00303	0.00281	0.00359	0.00282	0.00376	0.00454	0.00513	0.00602	0.00676
0.03222	1.3702e-05	-6.19466e-06	0.000194742	0.000221955	0.0011	0.0015	0.000907622	0.00132	0.000878412	0.00173	0.00217	0.00288	0.00241	0.00305	0.00284	0.00361	0.00289	0.00379	0.00459	0.00516	0.00611	0.0068
0.03239	6.8369e-05	-5.62881e-06	0.000172939	0.000224998	0.00109	0.00151	0.000949169	0.00133	0.000944109	0.00175	0.00211	0.0029	0.00236	0.00307	0.0028	0.00363	0.00293	0.00382	0.00462	0.00519	0.00614	0.00683
0.03255	4.2062e-05	-5.06304e-06	0.000179892	0.000228039	0.00103	0.00151	0.000826602	0.00134	0.000797822	0.00176	0.00205	0.00291	0.00227	0.00309	0.00272	0.00365	0.0029	0.00385	0.00455	0.00523	0.00607	0.00687
0.03271	4.3116e-05	-4.49735e-06	0.000143866	0.00023108	0.00107	0.00152	0.000970506	0.00135	0.000885386	0.00177	0.00216	0.00293	0.00241	0.00311	0.00286	0.00368	0.00302	0.00388	0.00466	0.00526	0.00624	0.00691
0.03288	0.000157734	-3.93174e-06	0.000150934	0.00023412	0.00116	0.00153	0.00108	0.00136	0.000948724	0.00179	0.0022	0.00294	0.00239	0.00313	0.00288	0.0037	0.00304	0.0039	0.00476	0.00529	0.00636	0.00695
0.03304	0.000132315	-3.36621e-06	0.000187265	0.000237159	0.00105	0.00154	0.00104	0.00137	0.000959725	0.0018	0.00228	0.00296	0.00241	0.00315	0.00287	0.00372	0.00306	0.00393	0.0047	0.00532	0.0063	0.00699
0.0332	0.000145696	-2.80076e-06	0.000324776	0.000240197	0.00116	0.00154	0.0011	0.00138	0.00109	0.00181	0.0023	0.00298	0.0025	0.00317	0.00301	0.00374	0.00304	0.00396	0.00482	0.00536	0.00644	0.00703
0.03336	0.000142449	-2.23539e-06	0.000196519	0.000243234	0.00106	0.00155	0.000965659	0.00139	0.000851899	0.00183	0.00235	0.00299	0.00249	0.00319	0.00285	0.00377	0.00304	0.00399	0.00478	0.00539	0.00652	0.00707
0.03352	0.000196443	-1.6701e-06	0.000161493	0.00024627	0.00114	0.00156	0.00101	0.0014	0.00102	0.00184	0.00244	0.00301	0.00246	0.00321	0.00289	0.00379	0.00309	0.00402	0.0049	0.00542	0.0066	0.00711
0.03369	0.000106201	-1.10489e-06	0.000204041	0.000249305	0.00107	0.00157	0.001	0.00141	0.000979241	0.00186	0.00247	0.00303	0.00251	0.00323	0.00292	0.00381	0.00304	0.00404	0.00492	0.00545	0.00661	0.00715
0.03386	1.78e-06	-4.96287e-07	0.00017734	0.000252573	0.00116	0.00157	0.0009417	0.00142	0.00095732	0.00187	0.0024	0.00304	0.00253	0.00325	0.00296	0.00384	0.00296	0.00407	0.00491	0.00549	0.00648	0.00719
0.03403	-6.0974e-05	6.87585e-08	5.7026e-05	0.000255606	0.00102	0.00158	0.00102	0.00143	0.000919536	0.00188	0.00239	0.00306	0.00241	0.00327	0.00289	0.00386	0.00307	0.0041	0.00501	0.00552	0.00645	0.00723
0.03419	1.9986e-05	6.33724e-07	5.1126e-05	0.000258639	0.00109	0.00159	0.00101	0.00144	0.000983286	0.0019	0.00244	0.00307	0.00257	0.00329	0.00294	0.00388	0.00302	0.00413	0.0051	0.00555	0.0065	0.00727
0.03436	-1.1237e-05	1.24206e-06	0.000118603	0.000261903	0.00115	0.0016	0.00101	0.00145	0.000938203	0.00191	0.00249	0.00309	0.00253	0.00332	0.00301	0.0039	0.00308	0.00416	0.00504	0.00559	0.00658	0.00731
0.03453	-5.5802e-05	1.80686e-06	0.000126938	0.000264934	0.00113	0.00161	0.00104	0.00146	0.000949968	0.00193	0.00247	0.00311	0.00255	0.00334	0.00294	0.00393	0.00312	0.00419	0.00513	0.00562	0.00665	0.00735
0.0347	-0.00011968	2.41502e-06	0.00012272	0.000268196	0.00112	0.00161	0.00101	0.00147	0.00097465	0.00194	0.00241	0.00313	0.00258	0.00336	0.00294	0.00395	0.00307	0.00422	0.00503	0.00565	0.00663	0.00739
0.03488	-0.00010685	3.02308e-06	9.222e-05	0.000271458	0.00114	0.00162	0.00098217	0.00148	0.00094725	0.00195	0.0024	0.00314	0.0025	0.00338	0.00293	0.00397	0.00307	0.00425	0.00506	0.00569	0.00663	0.00743
0.03504	7.345e-05	3.58763e-06	4.26e-05	0.000274485	0.00122	0.00163	0.00105	0.00149	0.00105	0.00197	0.00244	0.00316	0.00268	0.0034	0.00313	0.004	0.00322	0.00428	0.00514	0.00572	0.00669	0.00747
0.03521	-5.82e-06	4.19552e-06	7.994e-05	0.000277745	0.0012	0.00164	0.00099533	0.0015	0.00107	0.00198	0.00259	0.00318	0.00272	0.00342	0.00328	0.00402	0.00324	0.00431	0.00513	0.00575	0.00665	0.00751
0.03539	-3.695e-05	4.80331e-06	7.908e-05	0.000281003	0.00125	0.00164	0.00107	0.00151	0.00111	0.002	0.0026	0.00319	0.00273	0.00344	0.00328	0.00405	0.00325	0.00434	0.00525	0.00579	0.00671	0.00755
0.03556	2.156e-05	5.41101e-06	0.00018352	0.000284261	0.00128	0.00165	0.00118	0.00152	0.00123	0.00201	0.00266	0.00321	0.00277	0.00346	0.00343	0.00407	0.00339	0.00437	0.00527	0.00582	0.00682	0.00759
0.03573	2.835e-05	5.97523e-06	0.00010188	0.000287284	0.00126	0.00166	0.00103	0.00153	0.00118	0.00202	0.00258	0.00323	0.00273	0.00348	0.00342	0.00409	0.00341	0.00439	0.00527	0.00585	0.00678	0.00763
0.0359	4.465e-05	6.58275e-06	0.00025819	0.00029054	0.00137	0.00167	0.00118	0.00154	0.00126	0.00204	0.00274	0.00324	0.00285	0.00351	0.00358	0.00412	0.00352	0.00442	0.00548	0.00589	0.00686	0.00767
0.03608	-2.657e-05	7.19018e-06	0.00021166	0.000293794	0.00137	0.00168	0.00116	0.00155	0.00117	0.00205	0.00274	0.00326	0.00278	0.00353	0.00348	0.00414	0.00351	0.00445	0.00533	0.00592	0.00686	0.00772
0.03625	-1.4009e-05	7.79752e-06	0.000280511	0.000297047	0.00138	0.00168	0.00123	0.00156	0.00129	0.00207	0.00269	0.00328	0.0029	0.00355	0.00358	0.00416	0.00366	0.00448	0.00539	0.00596	0.00691	0.00776
0.03642	0.000114035	8.40477e-06	0.000352965	0.000300299	0.00136	0.00169	0.00125	0.00157	0.00135	0.00208	0.00272	0.0033	0.00301	0.00357	0.00366	0.00419	0.00371	0.00451	0.00549	0.00599	0.00701	0.0078
0.03661	-9.3922e-05	9.05529e-06	0.000232058	0.000303782	0.00133	0.0017	0.00119	0.00158	0.00129	0.0021	0.00266	0.00331	0.00296	0.00359	0.00364	0.00421	0.00374	0.00454	0.00544	0.00603	0.00693	0.00784
0.03679	-0.000128027	9.66235e-06	0.000265373	0.000307032	0.00138	0.00171	0.00122	0.00159	0.00134	0.00211	0.00273	0.00333	0.00299	0.00362	0.00375	0.00424	0.00371	0.00457	0.00548	0.00606	0.0069	0.00788
0.03696	-0.00020865	1.02693e-05	0.00025749	0.000310281	0.00134	0.00172	0.00116	0.0016	0.00126	0.00213	0.00271	0.00335	0.00298	0.00364	0.00376	0.00426	0.00369	0.0046	0.00549	0.0061	0.00689	0.00792
0.03714	-0.00019337	1.08762e-05	0.00017785	0.000313529	0.00137	0.00172	0.0011	0.00162	0.00127	0.00214	0.00263	0.00337	0.00306	0.00366	0.00386	0.00428	0.00368	0.00463	0.00542	0.00613	0.00697	0.00796
0.03732	-2.739e-05	1.15263e-05	0.00014018	0.000317008	0.00144	0.00173	0.00123	0.00163	0.0014	0.00216	0.00272	0.00338	0.00312	0.00368	0.00393	0.00431	0.00386	0.00467	0.00549	0.00617	0.00706	0.00801
0.0375	-0.00015912	1.2133e-05	0.00011304	0.000320253	0.00139	0.00174	0.0011	0.00164	0.00143	0.00217	0.0027	0.0034	0.003	0.0037	0.00399	0.00433	0.00383	0.0047	0.0055	0.0062	0.00706	0.00805
0.03769	-0.00013402	1.27829e-05	0.00017294	0.000323729	0.00141	0.00175	0.00113	0.00165	0.00147	0.00219	0.00288	0.00342	0.00305	0.00373	0.00416	0.00436	0.00384	0.00473	0.00558	0.00624	0.00716	0.00809
0.03786	-0.00018075	1.33894e-05	0.0002094	0.000326973	0.00145	0.00176	0.00113	0.00166	0.00153	0.0022	0.00279	0.00344	0.00312	0.00375	0.00407	0.00438	0.00394	0.00476	0.00552	0.00627	0.00718	0.00813
0.03805	-0.00011403	1.40391e-05	0.00018484	0.000330447	0.00155	0.00177	0.00122	0.00167	0.0015	0.00222	0.00297	0.00345	0.0032	0.00377	0.0041	0.00441	0.00408	0.00479	0.00563	0.00631	0.00734	0.00818
0.03823	-0.00017853	1.46454e-05	0.00017369	0.000333688	0.00157	0.00177	0.00129	0.00168	0.00159	0.00223	0.00298	0.00347	0.00308	0.00379	0.00409	0.00443	0.0042	0.00482	0.00569	0.00634	0.00731	0.00822
0.03841	-0.00010068	1.52949e-05	0.00017583	0.00033716	0.0016	0.00178	0.00126	0.00169	0.00175	0.00225	0.00312	0.00349	0.00322	0.00382	0.00426	0.00446	0.00426	0.00485	0.00578	0.00638	0.00744	0.00826
0.0386	-8.358e-05	1.59443e-05	0.00021925	0.00034063	0.00163	0.00179	0.00133	0.0017	0.00175	0.00226	0.00304	0.00351	0.00317	0.00384	0.00423	0.00448	0.00433	0.00488	0.00585	0.00641	0.00752	0.0083
0.03879	-8.144e-05	1.65936e-05	0.00014111	0.000344099	0.00163	0.0018	0.00141	0.00171	0.00182	0.00228	0.00308	0.00353	0.00323	0.00386	0.00418	0.00451	0.00435	0.00491	0.00589	0.00645	0.0075	0.00835
0.03896	8.99e-06	1.71995e-05	0.00021722	0.000347336	0.0017	0.00181	0.00145	0.00173	0.00178	0.00229	0.0032	0.00354	0.0033	0.00388	0.00415	0.00453	0.00442	0.00494	0.00591	0.00648	0.00751	0.00839
0.03915	6.8107e-05	1.78486e-05	0.000315267	0.000350803	0.00171	0.00182	0.00152	0.00174	0.00182	0.00231	0.00338	0.00356	0.00343	0.00391	0.00414	0.00456	0.00447	0.00497	0.00601	0.00652	0.00775	0.00843
0.03934	4.9706e-05	1.84976e-05	0.000371786	0.000354268	0.00174	0.00182	0.00161	0.00175	0.00195	0.00232	0.00344	0.00358	0.00352	0.00393	0.00405	0.00458	0.00454	0.005	0.00604	0.00655	0.00785	0.00847
0.03952	0.000176245	1.91464e-05	0.000380495	0.000357733	0.00174	0.00183	0.00157	0.00176	0.00205	0.00234	0.00351	0.0036	0.00355	0.00395	0.00415	0.00461	0.00466	0.00504	0.00615	0.00659	0.00788	0.00852
0.03971	2.4885e-05	1.97952e-05	0.000244165	0.000361196	0.00159	0.00184	0.00149	0.00177	0.0019	0.00235	0.00342	0.00362	0.00349	0.00397	0.0039	0.00463	0.00449	0.00507	0.00604	0.00663	0.00783	0.00856
0.03991	2.2661e-05	2.04871e-05	0.000254171	0.000364888	0.00165	0.00185	0.00153	0.00178	0.00188	0.00237	0.00346	0.00364	0.00351	0.004	0.00403	0.00466	0.0045	0.0051	0.0061	0.00666	0.00789	0.0086
0.0401	0.000100591	2.11357e-05	0.000320971	0.000368349	0.0017	0.00186	0.00163	0.00179	0.00202	0.00238	0.00344	0.00365	0.00358	0.00402	0.00408	0.00469	0.00459	0.00513	0.0061	0.0067	0.00801	0.00865
0.04029	2.1097e-05	2.17841e-05	0.000259557	0.000371809	0.00172	0.00187	0.00163	0.00181	0.00192	0.0024	0.00342	0.00367	0.00361	0.00405	0.00408	0.00471	0.00463	0.00516	0.00617	0.00674	0.00806	0.00869
0.04047	8.5737e-05	2.24325e-05	0.000264257	0.000375267	0.00165	0.00188	0.00157	0.00182	0.00191	0.00241	0.00341	0.00369	0.00367	0.00407	0.00416	0.00474	0.00467	0.00519	0.00619	0.00677	0.00811	0.00873
0.04068	5.0249e-05	2.31239e-05	0.000258899	0.000378954	0.00164	0.00188	0.00164	0.00183	0.00194	0.00243	0.00347	0.00371	0.00363	0.00409	0.00413	0.00476	0.00467	0.00523	0.00623	0.00681	0.00814	0.00878
0.04086	1.673e-06	2.3772e-05	0.000246593	0.00038241	0.00166	0.00189	0.00163	0.00184	0.00193	0.00245	0.00338	0.00373	0.00355	0.00411	0.00408	0.00479	0.00466	0.00526	0.00627	0.00684	0.00818	0.00882
0.04106	0.000113701	2.44633e-05	0.000320891	0.000386095	0.00164	0.0019	0.0017	0.00185	0.00197	0.00246	0.00335	0.00375	0.00375	0.00414	0.0041	0.00481	0.00474	0.00529	0.00632	0.00688	0.0083	0.00887
0.04125	0.000132147	2.51112e-05	0.000314147	0.000389548	0.00168	0.00191	0.00166	0.00186	0.00197	0.00248	0.00342	0.00377	0.00384	0.00416	0.0041	0.00484	0.00471	0.00532	0.00638	0.00692	0.00834	0.00891
0.04145	1.3326e-05	2.58021e-05	0.000195686	0.00039323	0.00155	0.00192	0.00159	0.00187	0.00196	0.00249	0.00338	0.00378	0.00378	0.00419	0.00413	0.00487	0.00473	0.00536	0.00644	0.00696	0.00834	0.00895
0.04165	2.4249e-05	2.6493e-05	0.000226209	0.000396911	0.00159	0.00193	0.0017	0.00189	0.00203	0.00251	0.00345	0.0038	0.00388	0.00421	0.00414	0.00489	0.00474	0.00539	0.00646	0.00699	0.00842	0.009
0.04184	0.000146539	2.71406e-05	0.000330369	0.00040036	0.00163	0.00194	0.00175	0.0019	0.00203	0.00253	0.00346	0.00382	0.00391	0.00423	0.00424	0.00492	0.00486	0.00542	0.00655	0.00703	0.00859	0.00904
0.04204	0.000118516	2.78312e-05	0.000252056	0.000404039	0.0016	0.00195	0.00172	0.00191	0.00206	0.00254	0.00343	0.00384	0.00386	0.00426	0.00419	0.00494	0.00486	0.00545	0.00661	0.00707	0.00862	0.00908
0.04224	0.000122074	2.85217e-05	0.000276874	0.000407715	0.0016	0.00195	0.00169	0.00192	0.00208	0.00256	0.00346	0.00386	0.00399	0.00428	0.00428	0.00497	0.00479	0.00549	0.00666	0.0071	0.00873	0.00913
0.04244	0.000159804	2.92121e-05	0.000304104	0.000411391	0.00162	0.00196	0.00171	0.00193	0.00215	0.00257	0.00353	0.00388	0.00398	0.00431	0.00425	0.005	0.00483	0.00552	0.00675	0.00714	0.00884	0.00917
0.04264	0.000237525	2.99024e-05	0.000311505	0.000415065	0.00164	0.00197	0.00173	0.00195	0.00221	0.00259	0.00356	0.0039	0.00405	0.00433	0.00424	0.00502	0.00489	0.00555	0.00678	0.00718	0.00891	0.00922
0.04284	0.000204703	3.05925e-05	0.000251303	0.000418737	0.00159	0.00198	0.0017	0.00196	0.00218	0.00261	0.00351	0.00392	0.00404	0.00435	0.00414	0.00505	0.00493	0.00559	0.00682	0.00722	0.00892	0.00926
0.04304	0.000212471	3.12826e-05	0.000203171	0.000422409	0.00159	0.00199	0.00164	0.00197	0.00225	0.00262	0.00356	0.00394	0.00412	0.00438	0.00424	0.00508	0.00488	0.00562	0.00679	0.00725	0.00897	0.00931
0.04324	0.000123116	3.19725e-05	0.000296266	0.000426079	0.00159	0.002	0.00164	0.00198	0.00231	0.00264	0.00352	0.00396	0.004	0.0044	0.00421	0.0051	0.00501	0.00565	0.00678	0.00729	0.00902	0.00935
0.04344	0.000188108	3.26623e-05	0.000252928	0.000429747	0.00152	0.00201	0.00171	0.00199	0.00227	0.00266	0.0035	0.00398	0.00398	0.00443	0.00425	0.00513	0.00504	0.00568	0.00683	0.00733	0.00899	0.0094
0.04365	0.000244788	3.33951e-05	0.000145118	0.000433643	0.00154	0.00202	0.00172	0.00201	0.00222	0.00267	0.00351	0.004	0.00396	0.00445	0.0043	0.00516	0.00499	0.00572	0.00692	0.00737	0.00901	0.00944
0.04385	0.000240683	3.40846e-05	0.000281343	0.000437309	0.00152	0.00203	0.00174	0.00202	0.00235	0.00269	0.0036	0.00402	0.004	0.00448	0.00432	0.00519	0.00505	0.00575	0.00702	0.00741	0.00909	0.00949
0.04405	0.000243037	3.4774e-05	0.000307167	0.000440974	0.00162	0.00204	0.00182	0.00203	0.0024	0.0027	0.00358	0.00403	0.00399	0.0045	0.00437	0.00521	0.00516	0.00578	0.00704	0.00744	0.00918	0.00953
0.04426	0.000200442	3.55064e-05	0.000337162	0.000444865	0.00154	0.00204	0.0018	0.00204	0.00237	0.00272	0.00354	0.00406	0.00406	0.00453	0.00438	0.00524	0.0052	0.00582	0.00702	0.00748	0.0091	0.00958
0.04446	0.000262157	3.61956e-05	0.000309847	0.000448527	0.00168	0.00205	0.00184	0.00205	0.00246	0.00274	0.00369	0.00407	0.00412	0.00455	0.00447	0.00527	0.0052	0.00585	0.00714	0.00752	0.00914	0.00962
0.04467	0.00012764	3.69277e-05	0.00030318	0.000452416	0.00163	0.00206	0.00178	0.00207	0.0025	0.00275	0.00371	0.00409	0.00407	0.00457	0.0045	0.00529	0.00521	0.00589	0.00704	0.00756	0.00919	0.00967
0.04489	0.000248343	3.76597e-05	0.000382603	0.000456303	0.0017	0.00207	0.00174	0.00208	0.00251	0.00277	0.00367	0.00411	0.00411	0.0046	0.00449	0.00532	0.00526	0.00592	0.00708	0.0076	0.00925	0.00972
0.04509	0.00021642	3.83485e-05	0.00032071	0.00045996	0.00178	0.00208	0.00178	0.00209	0.00252	0.00279	0.00376	0.00413	0.00418	0.00462	0.00456	0.00535	0.00531	0.00595	0.0071	0.00764	0.00929	0.00976
0.0453	0.000259724	3.90802e-05	0.000404604	0.000463845	0.00178	0.00209	0.00179	0.0021	0.00256	0.00281	0.00389	0.00415	0.00419	0.00465	0.00457	0.00538	0.00537	0.00599	0.00719	0.00767	0.00934	0.00981
0.04551	0.000234457	3.98118e-05	0.000432307	0.000467728	0.00189	0.0021	0.00188	0.00212	0.00258	0.00282	0.00396	0.00417	0.0043	0.00468	0.00468	0.0054	0.00545	0.00602	0.00725	0.00771	0.00945	0.00985
0.04573	0.00017087	4.05433e-05	0.00047359	0.000471609	0.00188	0.00211	0.0019	0.00213	0.00259	0.00284	0.00397	0.00419	0.00427	0.0047	0.00468	0.00543	0.00546	0.00606	0.00734	0.00775	0.00951	0.0099
0.04594	0.000213635	4.12746e-05	0.000462575	0.000475489	0.00197	0.00212	0.00197	0.00214	0.00258	0.00286	0.00407	0.00421	0.0043	0.00473	0.00482	0.00546	0.00555	0.00609	0.00732	0.00779	0.00961	0.00994
0.04615	0.000237586	4.20058e-05	0.000491536	0.000479367	0.00202	0.00213	0.00207	0.00215	0.0027	0.00287	0.00413	0.00424	0.00436	0.00475	0.00486	0.00549	0.00569	0.00613	0.00734	0.00783	0.00969	0.00999
0.04636	0.000253036	4.27368e-05	0.000510266	0.000483244	0.00199	0.00214	0.00206	0.00217	0.00257	0.00289	0.0042	0.00426	0.0043	0.00478	0.00489	0.00552	0.00572	0.00616	0.00734	0.00787	0.00972	0.01004
0.04657	0.000246876	4.34677e-05	0.000433556	0.000487119	0.00202	0.00215	0.00207	0.00218	0.00259	0.00291	0.0042	0.00428	0.00435	0.0048	0.00491	0.00554	0.0058	0.00619	0.00737	0.00791	0.00978	0.01008
0.04679	0.000301342	4.41985e-05	0.000531592	0.000490992	0.00209	0.00216	0.00218	0.00219	0.0027	0.00292	0.0043	0.0043	0.00438	0.00483	0.00498	0.00557	0.00591	0.00623	0.00756	0.00795	0.00989	0.01013
0.04701	0.000123887	4.49721e-05	0.000399077	0.000495092	0.00204	0.00217	0.00208	0.0022	0.00268	0.00294	0.00426	0.00432	0.00435	0.00485	0.00503	0.0056	0.00578	0.00627	0.00744	0.00799	0.00981	0.01018
0.04723	0.000241854	4.57027e-05	0.000533054	0.000498963	0.00206	0.00218	0.0021	0.00222	0.00269	0.00296	0.00438	0.00434	0.00443	0.00488	0.00514	0.00563	0.00598	0.0063	0.00757	0.00803	0.00985	0.01022
0.04744	0.000205934	4.6433e-05	0.000460954	0.000502832	0.00209	0.00219	0.00204	0.00223	0.00266	0.00298	0.00424	0.00436	0.00432	0.0049	0.00513	0.00566	0.0059	0.00633	0.00759	0.00807	0.0099	0.01027
0.04766	0.000178538	4.72062e-05	0.000470148	0.000506926	0.0021	0.0022	0.00199	0.00224	0.00274	0.00299	0.00429	0.00438	0.00445	0.00493	0.00526	0.00569	0.00593	0.00637	0.00761	0.00811	0.00998	0.01032
0.04789	0.000177574	4.79792e-05	0.000443574	0.00051102	0.00212	0.00221	0.00206	0.00226	0.00285	0.00301	0.00428	0.0044	0.0044	0.00496	0.00521	0.00572	0.00589	0.00641	0.00769	0.00815	0.01008	0.01036
0.0481	0.000159421	4.87092e-05	0.000476821	0.000514884	0.00218	0.00221	0.00206	0.00227	0.00291	0.00303	0.00436	0.00442	0.00441	0.00498	0.00534	0.00574	0.00603	0.00644	0.00772	0.00819	0.01011	0.01041
0.04833	0.000184834	4.94819e-05	0.000518934	0.000518974	0.00218	0.00222	0.00213	0.00228	0.00292	0.00305	0.00439	0.00444	0.00448	0.00501	0.00538	0.00577	0.00616	0.00648	0.00772	0.00823	0.01017	0.01046
0.04855	7.1752e-05	5.02545e-05	0.000407332	0.000523062	0.00213	0.00223	0.00211	0.0023	0.00301	0.00306	0.00442	0.00446	0.00442	0.00504	0.0054	0.0058	0.00615	0.00651	0.00768	0.00827	0.01024	0.01051
0.04876	0.000129414	5.0984e-05	0.000451084	0.000526921	0.00212	0.00224	0.00216	0.00231	0.00305	0.00308	0.00437	0.00448	0.00453	0.00506	0.00548	0.00583	0.00625	0.00655	0.00781	0.00831	0.01037	0.01055
0.04899	4.4739e-05	5.17563e-05	0.000408229	0.000531006	0.00218	0.00225	0.00204	0.00232	0.00305	0.0031	0.00432	0.0045	0.00445	0.00509	0.00538	0.00586	0.00634	0.00658	0.00785	0.00835	0.01039	0.0106
0.04921	0.000110917	5.25285e-05	0.000499407	0.000535089	0.00215	0.00226	0.00212	0.00233	0.00303	0.00312	0.0044	0.00453	0.00453	0.00511	0.00553	0.00589	0.00643	0.00662	0.00781	0.00839	0.01049	0.01065
0.04944	0.000168921	5.33005e-05	0.000556001	0.00053917	0.00221	0.00227	0.0022	0.00235	0.00312	0.00314	0.0044	0.00455	0.00457	0.00514	0.00559	0.00592	0.00647	0.00665	0.00796	0.00843	0.0106	0.01069
0.04966	0.00015661	5.40723e-05	0.0006909	0.00054325	0.00221	0.00228	0.00224	0.00236	0.00317	0.00315	0.00448	0.00457	0.00468	0.00517	0.00553	0.00595	0.00655	0.00669	0.00796	0.00847	0.01063	0.01074
0.0499	9.5705e-05	5.48869e-05	0.000580405	0.000547554	0.00215	0.00229	0.00215	0.00237	0.00306	0.00317	0.00447	0.00459	0.00465	0.00519	0.00549	0.00598	0.00659	0.00673	0.00794	0.00851	0.01069	0.01079
0.05013	0.000202215	5.56584e-05	0.000638005	0.00055163	0.00217	0.0023	0.0023	0.00239	0.00323	0.00319	0.00444	0.00461	0.00475	0.00522	0.00558	0.00601	0.00676	0.00676	0.00812	0.00855	0.0108	0.01084
0.05035	0.000105643	5.64298e-05	0.000525603	0.000555705	0.00215	0.00231	0.00228	0.0024	0.00314	0.00321	0.00436	0.00463	0.00476	0.00525	0.00553	0.00603	0.00667	0.0068	0.00815	0.00859	0.01078	0.01089
0.05059	9.1787e-05	5.72439e-05	0.000569197	0.000560004	0.00211	0.00232	0.00222	0.00241	0.0032	0.00323	0.00438	0.00465	0.00472	0.00528	0.0055	0.00607	0.00674	0.00684	0.00822	0.00863	0.01084	0.01093
0.05081	1.8184e-05	5.8015e-05	0.000510994	0.000564075	0.00214	0.00233	0.00218	0.00243	0.00325	0.00324	0.00439	0.00468	0.00485	0.0053	0.00559	0.00609	0.00673	0.00687	0.00829	0.00867	0.01092	0.01098
0.05105	8.2299e-05	5.88287e-05	0.000576369	0.00056837	0.00223	0.00234	0.00229	0.00244	0.00323	0.00326	0.00444	0.0047	0.00482	0.00533	0.00567	0.00612	0.00678	0.00691	0.00834	0.00872	0.01099	0.01103
0.05128	9.7024e-05	5.95995e-05	0.000433224	0.000572437	0.00217	0.00235	0.00224	0.00245	0.0032	0.00328	0.00438	0.00472	0.00484	0.00536	0.00553	0.00615	0.00671	0.00694	0.00841	0.00876	0.011	0.01108
0.05151	8.5888e-05	6.04129e-05	0.000397798	0.000576729	0.00217	0.00236	0.0022	0.00247	0.0032	0.0033	0.00436	0.00474	0.00488	0.00538	0.00551	0.00618	0.00672	0.00698	0.00844	0.0088	0.01108	0.01113
0.05175	7.5247e-05	6.12261e-05	0.000425817	0.000581018	0.00206	0.00238	0.00227	0.00248	0.00317	0.00332	0.00444	0.00476	0.00495	0.00541	0.0056	0.00621	0.0067	0.00702	0.00854	0.00884	0.01116	0.01118
0.05198	-2.47e-05	6.19964e-05	0.00045027	0.00058508	0.002	0.00238	0.00219	0.00249	0.00316	0.00334	0.00442	0.00478	0.00485	0.00544	0.00555	0.00624	0.00664	0.00705	0.00855	0.00888	0.01121	0.01122
0.05221	7.678e-05	6.28094e-05	0.00044921	0.000589366	0.00205	0.0024	0.00229	0.00251	0.00315	0.00335	0.00444	0.00481	0.00497	0.00547	0.00557	0.00627	0.00672	0.00709	0.00859	0.00892	0.0113	0.01127
0.05245	2.806e-05	6.36221e-05	0.00047099	0.00059365	0.00206	0.00241	0.00223	0.00252	0.00318	0.00337	0.00438	0.00483	0.00494	0.00549	0.00562	0.0063	0.00667	0.00713	0.00866	0.00897	0.01133	0.01132
0.05269	1.86e-06	6.44347e-05	0.00053528	0.000597932	0.00203	0.00242	0.00227	0.00254	0.00317	0.00339	0.00437	0.00485	0.005	0.00552	0.00561	0.00633	0.00674	0.00717	0.00868	0.00901	0.01149	0.01137
0.05293	-5.44e-06	6.52471e-05	0.00051036	0.000602213	0.00205	0.00243	0.00219	0.00255	0.00316	0.00341	0.00441	0.00487	0.00505	0.00555	0.00557	0.00636	0.00673	0.0072	0.00876	0.00905	0.01151	0.01142
0.05316	8.89e-06	6.60594e-05	0.00048549	0.000606491	0.00212	0.00244	0.0022	0.00256	0.00315	0.00343	0.00443	0.00489	0.00511	0.00558	0.00561	0.0064	0.00669	0.00724	0.0087	0.00909	0.0115	0.01147
0.05341	0.00012097	6.69142e-05	0.00052626	0.000610992	0.00214	0.00245	0.00219	0.00258	0.00321	0.00345	0.00449	0.00492	0.00513	0.0056	0.0056	0.00643	0.00673	0.00728	0.00881	0.00913	0.01165	0.01152
0.05365	0.00014514	6.77261e-05	0.00061001	0.000615267	0.0022	0.00246	0.00226	0.00259	0.00326	0.00347	0.00449	0.00494	0.00517	0.00563	0.00573	0.00646	0.00682	0.00732	0.00889	0.00918	0.0118	0.01157
0.05389	0.00020628	6.85379e-05	0.00060225	0.00061954	0.00214	0.00247	0.00233	0.00261	0.00325	0.00349	0.00457	0.00496	0.00522	0.00566	0.00573	0.00649	0.00689	0.00735	0.00899	0.00922	0.01174	0.01162
0.05414	9.439e-05	6.93922e-05	0.00058431	0.000624035	0.00214	0.00248	0.00231	0.00262	0.00319	0.00351	0.00456	0.00499	0.00528	0.00569	0.00576	0.00652	0.00695	0.00739	0.00898	0.00926	0.01179	0.01167
0.05438	0.00015548	7.02036e-05	0.0006656	0.000628304	0.00223	0.00249	0.00232	0.00263	0.0033	0.00352	0.0046	0.00501	0.00527	0.00572	0.00581	0.00655	0.0071	0.00743	0.00906	0.0093	0.01191	0.01171
0.05463	0.00020393	7.10575e-05	0.00070817	0.000632795	0.00222	0.0025	0.00235	0.00265	0.00325	0.00354	0.00461	0.00503	0.00521	0.00574	0.00578	0.00658	0.00702	0.00747	0.00913	0.00935	0.01189	0.01176
0.05488	0.00012298	7.19113e-05	0.00073026	0.000637284	0.00219	0.00251	0.00236	0.00266	0.00329	0.00356	0.00462	0.00505	0.00528	0.00577	0.00579	0.00661	0.00704	0.00751	0.00912	0.00939	0.01194	0.01182
0.05511	0.00015213	7.27221e-05	0.00069169	0.000641547	0.00229	0.00252	0.00244	0.00268	0.00336	0.00358	0.00471	0.00508	0.00535	0.0058	0.00592	0.00664	0.00717	0.00754	0.00918	0.00943	0.01198	0.01186
0.05536	8.453e-05	7.35755e-05	0.00070672	0.000646032	0.00234	0.00253	0.0024	0.00269	0.00341	0.0036	0.00462	0.0051	0.00533	0.00583	0.00587	0.00667	0.00721	0.00758	0.00919	0.00947	0.01196	0.01191
0.05561	-9.91e-05	7.44287e-05	0.00058515	0.000650515	0.00224	0.00254	0.00236	0.00271	0.00324	0.00362	0.00453	0.00512	0.00524	0.00586	0.00591	0.00671	0.0071	0.00762	0.00912	0.00952	0.01197	0.01196
0.05586	4.08e-06	7.52817e-05	0.00077202	0.000654996	0.00237	0.00255	0.00243	0.00272	0.00341	0.00364	0.0047	0.00515	0.00542	0.00589	0.00606	0.00674	0.00735	0.00766	0.00929	0.00956	0.01216	0.01201
0.05611	-0.0001425	7.61346e-05	0.00064109	0.000659475	0.00237	0.00256	0.00237	0.00273	0.00323	0.00366	0.00459	0.00517	0.0054	0.00592	0.00599	0.00677	0.00732	0.0077	0.00922	0.0096	0.01209	0.01206
0.05636	-8.268e-05	7.69872e-05	0.00068703	0.000663952	0.00244	0.00258	0.00249	0.00275	0.00329	0.00368	0.00476	0.00519	0.00549	0.00594	0.00616	0.0068	0.00739	0.00774	0.00936	0.00965	0.0121	0.01211
0.05663	-1.496e-05	7.78823e-05	0.00072144	0.00066865	0.00246	0.00259	0.00246	0.00276	0.00339	0.0037	0.00478	0.00522	0.00558	0.00597	0.00621	0.00683	0.0075	0.00778	0.00938	0.00969	0.01222	0.01217
0.05688	-0.00016401	7.87345e-05	0.00059016	0.000673123	0.00241	0.0026	0.00242	0.00278	0.00329	0.00372	0.00465	0.00524	0.00545	0.006	0.00611	0.00686	0.00754	0.00781	0.00934	0.00974	0.01214	0.01222
0.05713	-0.00015284	7.95866e-05	0.00061052	0.000677593	0.00242	0.00261	0.00245	0.00279	0.0033	0.00374	0.00481	0.00526	0.00556	0.00603	0.00632	0.0069	0.0076	0.00785	0.00942	0.00978	0.01222	0.01226
0.05739	-0.00020532	8.04811e-05	0.00056238	0.000682285	0.00244	0.00262	0.00242	0.00281	0.00335	0.00376	0.0047	0.00529	0.00552	0.00606	0.00628	0.00693	0.00766	0.00789	0.00948	0.00982	0.01217	0.01232
0.05764	-0.00026439	8.13328e-05	0.00057844	0.000686751	0.00245	0.00263	0.00242	0.00282	0.00331	0.00378	0.00471	0.00531	0.0055	0.00609	0.00636	0.00696	0.00769	0.00793	0.00949	0.00987	0.01225	0.01237
0.0579	-0.00028534	8.22269e-05	0.00058111	0.000691439	0.00255	0.00264	0.00243	0.00284	0.00341	0.0038	0.00477	0.00533	0.00553	0.00612	0.00645	0.00699	0.00781	0.00797	0.00962	0.00991	0.01233	0.01242
0.05816	-0.00023961	8.31208e-05	0.00067724	0.000696124	0.00253	0.00265	0.0025	0.00285	0.00351	0.00382	0.00481	0.00536	0.00561	0.00615	0.00654	0.00703	0.00788	0.00801	0.00966	0.00996	0.0125	0.01247
0.05841	-0.00017663	8.39719e-05	0.00062666	0.000700583	0.00252	0.00266	0.00254	0.00287	0.00349	0.00384	0.00479	0.00538	0.00565	0.00618	0.00652	0.00706	0.00787	0.00805	0.00977	0.01	0.01246	0.01252
0.05867	-0.00022302	8.48654e-05	0.00053914	0.000705264	0.00247	0.00267	0.00254	0.00288	0.00357	0.00386	0.00477	0.0054	0.00566	0.00621	0.00656	0.00709	0.0079	0.00809	0.00974	0.01004	0.01245	0.01257
0.05894	-0.00024429	8.57587e-05	0.00060739	0.000709942	0.00251	0.00269	0.00262	0.0029	0.00364	0.00388	0.00486	0.00543	0.00562	0.00624	0.00663	0.00712	0.00799	0.00813	0.00979	0.01009	0.01257	0.01262
0.0592	-0.00024603	8.66518e-05	0.00058216	0.000714618	0.00248	0.0027	0.00265	0.00291	0.00364	0.0039	0.00479	0.00545	0.00569	0.00627	0.00665	0.00715	0.00806	0.00817	0.00984	0.01013	0.01262	0.01267
0.05946	-0.0002165	8.75446e-05	0.00062897	0.000719292	0.00252	0.00271	0.00267	0.00292	0.00374	0.00392	0.00488	0.00548	0.00581	0.0063	0.00682	0.00719	0.00826	0.00821	0.01004	0.01018	0.01276	0.01272
0.05973	-0.00026012	8.84373e-05	0.00065527	0.000723963	0.00252	0.00272	0.0026	0.00294	0.00368	0.00394	0.00485	0.0055	0.00578	0.00633	0.00673	0.00722	0.00823	0.00825	0.00994	0.01022	0.01282	0.01277
0.06	-0.0001815	8.93723e-05	0.00069123	0.000728854	0.00259	0.00273	0.00271	0.00296	0.00381	0.00396	0.00484	0.00552	0.00593	0.00636	0.00681	0.00725	0.00828	0.00829	0.01008	0.01027	0.01291	0.01283
0.06026	-5.297e-05	9.02645e-05	0.00081381	0.000733521	0.00263	0.00274	0.00279	0.00297	0.00385	0.00398	0.00493	0.00555	0.00593	0.00639	0.00693	0.00729	0.00829	0.00833	0.01014	0.01031	0.01296	0.01288
0.06053	-0.00015209	9.11566e-05	0.00073138	0.000738186	0.00252	0.00275	0.00275	0.00299	0.00386	0.004	0.00495	0.00557	0.00594	0.00642	0.00684	0.00732	0.0083	0.00837	0.01013	0.01035	0.013	0.01293
0.0608	1.502e-05	9.20909e-05	0.00091297	0.00074307	0.00268	0.00277	0.00282	0.003	0.00388	0.00402	0.00507	0.0056	0.00606	0.00645	0.00694	0.00735	0.00845	0.00841	0.01022	0.0104	0.01319	0.01298
0.06106	-9.421e-05	9.29825e-05	0.00069364	0.000747729	0.00256	0.00278	0.00277	0.00302	0.00383	0.00404	0.00499	0.00562	0.00602	0.00648	0.0069	0.00739	0.00836	0.00845	0.0102	0.01044	0.01314	0.01303
0.06134	-1.96e-05	9.39164e-05	0.00076716	0.000752609	0.00265	0.00279	0.00287	0.00303	0.00382	0.00406	0.00502	0.00565	0.00613	0.00651	0.00694	0.00742	0.00829	0.00849	0.0103	0.01049	0.01328	0.01308
0.06161	-2.32e-06	9.485e-05	0.00063311	0.000757485	0.00259	0.0028	0.00282	0.00305	0.00378	0.00408	0.005	0.00567	0.00608	0.00654	0.00684	0.00745	0.00832	0.00853	0.0103	0.01054	0.01324	0.01314
0.06189	4.456e-05	9.57835e-05	0.00072198	0.00076236	0.00264	0.00281	0.00289	0.00306	0.00381	0.0041	0.00511	0.0057	0.00627	0.00657	0.00691	0.00749	0.0083	0.00857	0.01051	0.01058	0.01339	0.01319
0.06215	-7.3e-06	9.66743e-05	0.00063438	0.00076701	0.00263	0.00282	0.00291	0.00308	0.00382	0.00412	0.00511	0.00572	0.00624	0.0066	0.00696	0.00752	0.00837	0.00861	0.0106	0.01063	0.01342	0.01324
0.06243	8.092e-05	9.76073e-05	0.00058977	0.000771879	0.00256	0.00283	0.00289	0.00309	0.0038	0.00414	0.00521	0.00574	0.00624	0.00663	0.007	0.00755	0.00839	0.00865	0.01067	0.01067	0.01352	0.01329
0.0627	6.604e-05	9.854e-05	0.00066799	0.000776746	0.00255	0.00285	0.00294	0.00311	0.0039	0.00417	0.00524	0.00577	0.00633	0.00666	0.00698	0.00759	0.00847	0.00869	0.01075	0.01072	0.01363	0.01334
0.06299	0.00012451	9.9515e-05	0.00073244	0.000781831	0.00258	0.00286	0.00297	0.00312	0.00392	0.00419	0.00533	0.00579	0.00641	0.0067	0.00701	0.00762	0.00849	0.00874	0.01083	0.01076	0.01372	0.0134
0.06326	0.00011769	0.000100447	0.00074777	0.000786693	0.0026	0.00287	0.00291	0.00314	0.00393	0.00421	0.00536	0.00582	0.00641	0.00673	0.00708	0.00766	0.00843	0.00878	0.0108	0.01081	0.01373	0.01345
0.06354	0.00013872	0.000101379	0.00075741	0.000791552	0.00263	0.00288	0.00299	0.00315	0.00399	0.00423	0.00541	0.00584	0.00646	0.00676	0.00703	0.00769	0.00844	0.00882	0.01079	0.01086	0.0138	0.0135
0.06383	0.00021927	0.000102354	0.00075926	0.00079663	0.00257	0.00289	0.00305	0.00317	0.00402	0.00425	0.00551	0.00587	0.00648	0.00679	0.00711	0.00772	0.00854	0.00886	0.01095	0.0109	0.01387	0.01356
0.0641	0.00021601	0.000103285	0.0007396	0.000801484	0.00264	0.00291	0.00299	0.00319	0.00398	0.00427	0.00541	0.00589	0.00646	0.00682	0.0071	0.00776	0.00858	0.0089	0.01089	0.01095	0.01384	0.01361
0.06439	0.00015972	0.000104259	0.00075476	0.000806556	0.00266	0.00292	0.00303	0.0032	0.00396	0.00429	0.00552	0.00592	0.00653	0.00685	0.00722	0.00779	0.00858	0.00894	0.01092	0.011	0.01394	0.01366
0.06466	0.00021831	0.00010519	0.00084312	0.000811405	0.00273	0.00293	0.0031	0.00322	0.004	0.00431	0.00557	0.00595	0.00664	0.00688	0.00725	0.00783	0.00864	0.00898	0.01097	0.01104	0.014	0.01371
0.06495	0.0002824	0.000106163	0.00089514	0.000816472	0.00277	0.00294	0.0031	0.00323	0.00412	0.00434	0.00567	0.00597	0.00675	0.00691	0.00728	0.00786	0.00868	0.00903	0.01099	0.01109	0.01406	0.01377
0.06524	0.00028707	0.000107137	0.00083356	0.000821536	0.00283	0.00295	0.00313	0.00325	0.00417	0.00436	0.00571	0.006	0.00678	0.00695	0.00739	0.0079	0.00874	0.00907	0.01111	0.01113	0.01412	0.01382
0.06553	0.0001868	0.000108109	0.00079895	0.000826598	0.00277	0.00297	0.00309	0.00327	0.00418	0.00438	0.00574	0.00602	0.00671	0.00698	0.00734	0.00793	0.00881	0.00911	0.01109	0.01118	0.01411	0.01387
0.06581	0.00022916	0.000109082	0.00084528	0.000831657	0.00288	0.00298	0.00312	0.00328	0.00423	0.0044	0.00578	0.00605	0.00686	0.00701	0.0075	0.00797	0.00894	0.00915	0.01115	0.01123	0.01422	0.01393
0.0661	0.00014705	0.000110054	0.00074091	0.000836713	0.00276	0.00299	0.00307	0.0033	0.00418	0.00442	0.0058	0.00607	0.00679	0.00704	0.00751	0.008	0.00897	0.00919	0.01125	0.01127	0.01428	0.01398
0.06639	4.08e-05	0.000111026	0.00069438	0.000841766	0.00282	0.003	0.00303	0.00331	0.00413	0.00444	0.00568	0.0061	0.00679	0.00707	0.00749	0.00803	0.00896	0.00924	0.01114	0.01132	0.01423	0.01403
0.06667	0.00010735	0.000111998	0.00073383	0.000846817	0.00284	0.00301	0.00307	0.00333	0.00408	0.00447	0.00585	0.00612	0.00687	0.0071	0.00759	0.00807	0.00907	0.00928	0.01127	0.01137	0.01438	0.01408
0.06698	8.143e-05	0.000113012	0.00077267	0.000852084	0.00294	0.00303	0.00312	0.00335	0.00413	0.00449	0.00589	0.00615	0.00694	0.00714	0.00763	0.00811	0.00915	0.00932	0.01128	0.01142	0.01441	0.01414
0.06726	0.00013905	0.000113983	0.00075991	0.000857129	0.00288	0.00304	0.00314	0.00336	0.00414	0.00451	0.00596	0.00618	0.00695	0.00717	0.00768	0.00814	0.00923	0.00936	0.01135	0.01146	0.01447	0.01419
0.06756	0.00016651	0.000114996	0.00081423	0.000862391	0.00298	0.00305	0.00323	0.00338	0.00433	0.00453	0.00612	0.0062	0.00711	0.0072	0.00792	0.00818	0.00938	0.00941	0.01146	0.01151	0.01459	0.01425
0.06785	9.315e-05	0.000115967	0.00078489	0.00086743	0.00303	0.00306	0.00332	0.0034	0.00435	0.00455	0.00613	0.00623	0.00703	0.00723	0.00788	0.00821	0.00947	0.00945	0.01154	0.01156	0.01454	0.0143
0.06815	0.00017065	0.00011698	0.00077997	0.000872686	0.00309	0.00308	0.00339	0.00341	0.00448	0.00458	0.00617	0.00626	0.00711	0.00727	0.00799	0.00825	0.00958	0.00949	0.01165	0.0116	0.01468	0.01435
0.06845	9.4e-05	0.000117993	0.00076592	0.000877939	0.00308	0.00309	0.00337	0.00343	0.00445	0.0046	0.00619	0.00628	0.00715	0.0073	0.00803	0.00828	0.00962	0.00953	0.01156	0.01165	0.01474	0.01441
0.06875	0.00017927	0.000119005	0.0007766	0.000883189	0.00307	0.0031	0.00341	0.00345	0.0045	0.00462	0.00617	0.00631	0.00718	0.00733	0.00802	0.00832	0.0097	0.00958	0.01163	0.0117	0.01482	0.01446
0.06905	0.00017557	0.000120017	0.00072813	0.000888436	0.00304	0.00311	0.00336	0.00346	0.0045	0.00464	0.00614	0.00634	0.0071	0.00737	0.00811	0.00835	0.00964	0.00962	0.01172	0.01175	0.01487	0.01452
0.06935	0.00014356	0.000121029	0.00079844	0.00089368	0.00311	0.00313	0.00336	0.00348	0.00452	0.00467	0.00617	0.00636	0.00721	0.0074	0.00816	0.00839	0.0097	0.00966	0.0118	0.0118	0.01496	0.01457
0.06965	0.00010369	0.00012204	0.00082535	0.000898921	0.00305	0.00314	0.00337	0.0035	0.00461	0.00469	0.00618	0.00639	0.00732	0.00743	0.00827	0.00843	0.00976	0.00971	0.01182	0.01184	0.01499	0.01462
0.06995	0.00014991	0.000123051	0.00086496	0.000904159	0.00306	0.00315	0.00338	0.00351	0.00466	0.00471	0.00618	0.00642	0.0073	0.00746	0.00824	0.00846	0.0098	0.00975	0.01189	0.01189	0.01507	0.01468
0.07026	0.00015875	0.000124104	0.00088601	0.000909613	0.00311	0.00316	0.0034	0.00353	0.0047	0.00473	0.00621	0.00644	0.0074	0.0075	0.00825	0.0085	0.00988	0.00979	0.01202	0.01194	0.0152	0.01473
0.07056	0.00020452	0.000125115	0.00085275	0.000914845	0.00305	0.00318	0.00345	0.00355	0.00469	0.00476	0.00623	0.00647	0.00738	0.00753	0.00827	0.00853	0.00983	0.00984	0.012	0.01199	0.01526	0.01479
0.07087	0.00015823	0.000126168	0.00083322	0.000920292	0.00307	0.00319	0.00349	0.00356	0.00478	0.00478	0.00625	0.0065	0.00748	0.00756	0.00821	0.00857	0.00991	0.00988	0.01205	0.01204	0.01537	0.01484
0.07118	0.00021281	0.000127178	0.00079995	0.000925519	0.00304	0.0032	0.00345	0.00358	0.00477	0.0048	0.0062	0.00652	0.00746	0.0076	0.00827	0.00861	0.00993	0.00993	0.01214	0.01208	0.0154	0.01489
0.07149	0.00020231	0.00012823	0.00084293	0.000930959	0.00311	0.00321	0.00354	0.0036	0.00481	0.00483	0.0063	0.00655	0.00753	0.00763	0.00826	0.00864	0.00994	0.00997	0.01222	0.01213	0.01546	0.01495
0.0718	0.00018647	0.000129281	0.00078966	0.000936397	0.00301	0.00323	0.00344	0.00361	0.00466	0.00485	0.00622	0.00658	0.00746	0.00766	0.00821	0.00868	0.00984	0.01001	0.01214	0.01218	0.01552	0.015
0.07211	0.00019303	0.000130333	0.00076199	0.000941832	0.00299	0.00324	0.00349	0.00363	0.00469	0.00487	0.00619	0.0066	0.00758	0.0077	0.00816	0.00872	0.00979	0.01006	0.01222	0.01223	0.01556	0.01506
0.07243	0.00021681	0.000131384	0.00078167	0.000947263	0.00298	0.00325	0.00351	0.00365	0.00467	0.0049	0.0062	0.00663	0.00767	0.00773	0.0082	0.00875	0.0098	0.0101	0.01234	0.01228	0.0156	0.01511
0.07274	0.00026895	0.000132434	0.00079479	0.000952692	0.00304	0.00327	0.00349	0.00366	0.00461	0.00492	0.00628	0.00666	0.00764	0.00777	0.00824	0.00879	0.00985	0.01015	0.01241	0.01233	0.01569	0.01517
0.07305	0.00024482	0.000133485	0.00079195	0.000958117	0.00303	0.00328	0.00354	0.00368	0.00462	0.00494	0.00637	0.00669	0.00766	0.0078	0.0083	0.00883	0.00991	0.01019	0.01254	0.01238	0.01574	0.01522
0.07336	0.00019399	0.000134535	0.00085763	0.000963539	0.00303	0.00329	0.00342	0.0037	0.00464	0.00496	0.0063	0.00671	0.00763	0.00783	0.00825	0.00886	0.00993	0.01023	0.01254	0.01243	0.01575	0.01528
0.07369	0.00019551	0.000135627	0.00080263	0.000969175	0.00299	0.00331	0.0034	0.00372	0.00463	0.00499	0.00634	0.00674	0.00767	0.00787	0.00831	0.0089	0.00995	0.01028	0.01259	0.01248	0.01577	0.01533
0.074	0.00015147	0.000136677	0.0009064	0.00097459	0.00307	0.00332	0.00347	0.00373	0.00472	0.00501	0.0065	0.00677	0.00774	0.0079	0.00839	0.00894	0.01005	0.01032	0.01274	0.01252	0.01585	0.01539
0.07433	0.00018511	0.000137768	0.00096041	0.000980219	0.00314	0.00333	0.00349	0.00375	0.00474	0.00503	0.00652	0.0068	0.00781	0.00794	0.00845	0.00898	0.01013	0.01037	0.0127	0.01257	0.01593	0.01544
0.07464	0.00016943	0.000138817	0.00103	0.000985628	0.00317	0.00334	0.00353	0.00377	0.00476	0.00506	0.00663	0.00683	0.00781	0.00797	0.00848	0.00901	0.01014	0.01041	0.01287	0.01262	0.01603	0.0155
0.07496	0.00019235	0.000139908	0.00109	0.00099125	0.00319	0.00336	0.00359	0.00379	0.00478	0.00508	0.00664	0.00685	0.00785	0.00801	0.0086	0.00905	0.01029	0.01046	0.0129	0.01267	0.01612	0.01555
0.07529	0.00012082	0.000140998	0.00103	0.000996869	0.00317	0.00337	0.00358	0.0038	0.00478	0.00511	0.00664	0.00688	0.00783	0.00804	0.00867	0.00909	0.01026	0.0105	0.01291	0.01272	0.01608	0.01561
0.07561	0.00017499	0.000142088	0.00104	0.001	0.00327	0.00338	0.00359	0.00382	0.00483	0.00513	0.00672	0.00691	0.00792	0.00807	0.00868	0.00913	0.01041	0.01055	0.01299	0.01277	0.01611	0.01566
0.07594	0.00020617	0.000143178	0.00105	0.00101	0.0033	0.0034	0.00355	0.00384	0.00482	0.00515	0.00669	0.00694	0.00796	0.00811	0.00866	0.00916	0.01047	0.01059	0.01303	0.01282	0.01617	0.01572
0.07626	4.228e-05	0.000144268	0.00106	0.00101	0.00331	0.00341	0.00361	0.00386	0.0049	0.00518	0.00668	0.00697	0.00796	0.00814	0.00873	0.0092	0.01055	0.01064	0.013	0.01287	0.01614	0.01577
0.0766	8.466e-05	0.000145399	0.00104	0.00102	0.00339	0.00342	0.00364	0.00387	0.00491	0.0052	0.0068	0.00699	0.00801	0.00818	0.00883	0.00924	0.01075	0.01069	0.0131	0.01292	0.01627	0.01583
0.07692	2.966e-05	0.000146488	0.00101	0.00103	0.00337	0.00344	0.00364	0.00389	0.00492	0.00523	0.00673	0.00702	0.00804	0.00821	0.00888	0.00928	0.01084	0.01073	0.01307	0.01297	0.01627	0.01589
0.07725	4.686e-05	0.000147576	0.00101	0.00103	0.0034	0.00345	0.00364	0.00391	0.00495	0.00525	0.00679	0.00705	0.00799	0.00825	0.00898	0.00932	0.01095	0.01078	0.0131	0.01302	0.01624	0.01594
0.07759	-2.177e-05	0.000148706	0.00098835	0.00104	0.00351	0.00346	0.00365	0.00393	0.00499	0.00527	0.00683	0.00708	0.00806	0.00828	0.00913	0.00936	0.01107	0.01082	0.01316	0.01307	0.01633	0.016
0.07792	6.687e-05	0.000149836	0.00109	0.00104	0.0036	0.00348	0.00378	0.00395	0.00511	0.0053	0.00692	0.00711	0.00812	0.00832	0.00923	0.00939	0.01128	0.01087	0.01325	0.01312	0.0164	0.01605
0.07825	9.356e-05	0.000150924	0.00107	0.00105	0.00358	0.00349	0.00384	0.00396	0.00515	0.00532	0.0069	0.00714	0.0081	0.00835	0.00932	0.00943	0.01142	0.01091	0.01341	0.01317	0.01645	0.01611
0.07859	5.7e-06	0.000152053	0.00107	0.00105	0.00351	0.00351	0.00386	0.00398	0.00513	0.00535	0.00686	0.00717	0.00817	0.00839	0.00935	0.00947	0.0115	0.01096	0.01339	0.01322	0.01651	0.01616
0.07892	3.572e-05	0.000153182	0.00109	0.00106	0.00358	0.00352	0.00397	0.004	0.00513	0.00537	0.00692	0.00719	0.0082	0.00843	0.00936	0.00951	0.01156	0.01101	0.01344	0.01327	0.01661	0.01622
0.07926	-9.95e-06	0.00015431	0.00114	0.00107	0.00362	0.00353	0.00393	0.00402	0.00524	0.00539	0.00698	0.00722	0.00832	0.00846	0.00939	0.00955	0.01167	0.01105	0.01354	0.01332	0.01672	0.01628
0.07961	2.842e-05	0.00015548	0.00104	0.00107	0.00353	0.00355	0.00386	0.00404	0.00526	0.00542	0.00689	0.00725	0.00827	0.0085	0.00942	0.00959	0.01179	0.0111	0.01347	0.01338	0.01667	0.01633
0.07995	-5.825e-05	0.000156608	0.0009383	0.00108	0.00342	0.00356	0.00381	0.00405	0.00527	0.00544	0.00691	0.00728	0.00826	0.00853	0.00941	0.00963	0.01173	0.01115	0.01352	0.01343	0.0167	0.01639
0.08029	-5.694e-05	0.000157735	0.00103	0.00108	0.00342	0.00357	0.00383	0.00407	0.00532	0.00547	0.00687	0.00731	0.00822	0.00857	0.00943	0.00966	0.01174	0.01119	0.0136	0.01348	0.01682	0.01644
0.08064	-0.00010598	0.000158904	0.00105	0.00109	0.00344	0.00359	0.00389	0.00409	0.00528	0.00549	0.00683	0.00734	0.00818	0.00861	0.0094	0.0097	0.01176	0.01124	0.01364	0.01353	0.01692	0.0165
0.08098	-4.873e-05	0.000160031	0.0009853	0.00109	0.00341	0.0036	0.00389	0.00411	0.00528	0.00552	0.0069	0.00737	0.00822	0.00864	0.00942	0.00974	0.0118	0.01128	0.0137	0.01358	0.01698	0.01656
0.08132	-6.149e-05	0.000161199	0.00101	0.0011	0.00338	0.00362	0.00386	0.00413	0.00525	0.00554	0.00694	0.0074	0.00832	0.00868	0.00939	0.00978	0.01173	0.01133	0.01371	0.01363	0.01704	0.01661
0.08167	-2.302e-05	0.000162367	0.00107	0.00111	0.00343	0.00363	0.00397	0.00415	0.00535	0.00557	0.00699	0.00743	0.00847	0.00871	0.00947	0.00982	0.01183	0.01138	0.01384	0.01368	0.01717	0.01667
0.08203	-5.99e-06	0.000163535	0.00107	0.00111	0.00345	0.00364	0.00397	0.00417	0.00539	0.00559	0.00698	0.00746	0.00851	0.00875	0.00945	0.00986	0.01194	0.01143	0.01398	0.01373	0.01733	0.01673
0.08238	8.64e-06	0.000164702	0.00103	0.00112	0.00341	0.00366	0.00396	0.00418	0.00528	0.00562	0.00702	0.00749	0.00851	0.00879	0.00944	0.0099	0.01181	0.01147	0.014	0.01378	0.01727	0.01678
0.08273	9.312e-05	0.000165869	0.00104	0.00112	0.00347	0.00367	0.004	0.0042	0.0054	0.00564	0.00707	0.00752	0.00856	0.00882	0.00951	0.00994	0.01187	0.01152	0.01413	0.01383	0.01734	0.01684
0.08307	6.857e-05	0.000167035	0.001	0.00113	0.00342	0.00369	0.00413	0.00422	0.00544	0.00567	0.00712	0.00755	0.00862	0.00886	0.00948	0.00998	0.01197	0.01157	0.01418	0.01389	0.01735	0.0169
0.08344	0.00013716	0.000168243	0.00108	0.00114	0.00352	0.0037	0.00413	0.00424	0.0055	0.00569	0.00716	0.00758	0.00864	0.0089	0.00958	0.01002	0.01204	0.01162	0.01425	0.01394	0.01743	0.01695
0.08379	9.267e-05	0.000169408	0.00104	0.00114	0.00349	0.00372	0.00408	0.00426	0.00545	0.00572	0.00726	0.00761	0.00865	0.00893	0.0096	0.01006	0.01209	0.01166	0.01427	0.01399	0.01747	0.01701
0.08415	8.755e-05	0.000170615	0.00113	0.00115	0.00352	0.00373	0.00404	0.00428	0.00547	0.00575	0.00726	0.00764	0.00873	0.00897	0.00969	0.0101	0.01205	0.01171	0.01435	0.01404	0.01755	0.01707
0.0845	0.00011163	0.00017178	0.00119	0.00115	0.00364	0.00374	0.00413	0.0043	0.00555	0.00577	0.00742	0.00767	0.0088	0.00901	0.0098	0.01014	0.01216	0.01176	0.01437	0.01409	0.01768	0.01712
0.08486	0.0001519	0.000172986	0.00129	0.00116	0.00368	0.00376	0.00419	0.00432	0.00559	0.0058	0.0075	0.0077	0.00878	0.00904	0.00992	0.01018	0.0122	0.01181	0.01443	0.01415	0.01773	0.01718
0.08522	0.0001979	0.000174192	0.00131	0.00117	0.00371	0.00377	0.00418	0.00434	0.0056	0.00582	0.00753	0.00773	0.0089	0.00908	0.00994	0.01022	0.01228	0.01185	0.01449	0.0142	0.01776	0.01724
0.08559	0.00010305	0.000175398	0.00131	0.00117	0.00369	0.00379	0.00415	0.00435	0.00563	0.00585	0.00757	0.00776	0.00888	0.00912	0.01	0.01026	0.0124	0.0119	0.01449	0.01425	0.0178	0.01729
0.08595	0.00017338	0.000176603	0.00126	0.00118	0.00376	0.0038	0.00419	0.00437	0.0057	0.00587	0.00759	0.00779	0.00894	0.00916	0.01001	0.0103	0.0124	0.01195	0.01449	0.0143	0.01787	0.01735
0.08631	7.926e-05	0.000177807	0.0012	0.00119	0.00368	0.00382	0.00411	0.00439	0.00562	0.0059	0.00752	0.00782	0.00894	0.00919	0.01001	0.01034	0.01244	0.012	0.01445	0.01435	0.01781	0.01741
0.08669	9.276e-05	0.000179053	0.00121	0.00119	0.00376	0.00383	0.00416	0.00441	0.00565	0.00593	0.0076	0.00785	0.00896	0.00923	0.01015	0.01038	0.01249	0.01205	0.01453	0.01441	0.01785	0.01747
0.08705	5.302e-05	0.000180257	0.00116	0.0012	0.0038	0.00385	0.00427	0.00443	0.0058	0.00595	0.00768	0.00788	0.00905	0.00927	0.01028	0.01042	0.01261	0.01209	0.01465	0.01446	0.01785	0.01752
0.08743	2.142e-05	0.000181502	0.00117	0.0012	0.00384	0.00386	0.00436	0.00445	0.00586	0.00598	0.00769	0.00791	0.00909	0.00931	0.01035	0.01047	0.01274	0.01214	0.01476	0.01451	0.01796	0.01758
0.08779	8.888e-05	0.000182705	0.00117	0.00121	0.00397	0.00387	0.00444	0.00447	0.00591	0.006	0.00775	0.00794	0.00919	0.00934	0.01046	0.01051	0.01287	0.01219	0.01489	0.01456	0.01801	0.01764
0.08816	5.028e-05	0.00018395	0.0012	0.00122	0.00395	0.00389	0.00444	0.00449	0.00599	0.00603	0.00774	0.00797	0.0093	0.00938	0.01047	0.01055	0.01301	0.01224	0.01478	0.01462	0.01817	0.01769
0.08854	9.322e-05	0.000185194	0.00121	0.00122	0.00399	0.0039	0.00444	0.00451	0.00597	0.00606	0.00782	0.008	0.0094	0.00942	0.01062	0.01059	0.01318	0.01229	0.01494	0.01467	0.01828	0.01775
0.08891	0.00013792	0.000186437	0.00124	0.00123	0.00403	0.00392	0.00451	0.00453	0.00608	0.00608	0.00787	0.00804	0.00954	0.00946	0.01078	0.01063	0.01327	0.01234	0.01501	0.01472	0.01836	0.01781
0.08929	0.00016032	0.00018768	0.00128	0.00124	0.00411	0.00393	0.0045	0.00455	0.00612	0.00611	0.0079	0.00807	0.00955	0.0095	0.01083	0.01067	0.01331	0.01239	0.01506	0.01477	0.0184	0.01787
0.08968	0.00018391	0.000188964	0.00129	0.00124	0.00402	0.00395	0.00457	0.00457	0.00623	0.00614	0.00793	0.0081	0.00952	0.00954	0.01084	0.01071	0.01327	0.01244	0.0151	0.01483	0.0185	0.01793
0.09005	0.00019806	0.000190206	0.00126	0.00125	0.00406	0.00396	0.00467	0.00459	0.0063	0.00616	0.00801	0.00813	0.00956	0.00957	0.01086	0.01075	0.01332	0.01248	0.01516	0.01488	0.01862	0.01798
0.09043	7.631e-05	0.000191448	0.00119	0.00125	0.00396	0.00398	0.00456	0.00461	0.00624	0.00619	0.00798	0.00816	0.00948	0.00961	0.01076	0.0108	0.01331	0.01253	0.01525	0.01493	0.01858	0.01804
0.09081	0.00010908	0.000192731	0.00122	0.00126	0.0039	0.00399	0.00463	0.00463	0.0063	0.00622	0.00796	0.00819	0.00956	0.00965	0.01076	0.01084	0.01343	0.01258	0.01531	0.01499	0.01873	0.0181
0.0912	8.203e-05	0.000194013	0.00122	0.00127	0.0038	0.00401	0.00454	0.00465	0.00625	0.00624	0.0079	0.00822	0.00961	0.00969	0.01072	0.01088	0.01335	0.01263	0.01535	0.01504	0.01875	0.01816
0.09159	0.00021264	0.000195295	0.00124	0.00127	0.00389	0.00402	0.00456	0.00467	0.0063	0.00627	0.00793	0.00826	0.00976	0.00973	0.01074	0.01092	0.0133	0.01268	0.01545	0.0151	0.01888	0.01821
0.09196	0.00026889	0.000196535	0.00128	0.00128	0.00394	0.00404	0.00467	0.00469	0.00626	0.0063	0.00808	0.00829	0.00973	0.00977	0.01082	0.01096	0.01332	0.01273	0.01562	0.01515	0.01903	0.01827
0.09236	0.00025265	0.000197858	0.00122	0.00129	0.0039	0.00405	0.0047	0.00471	0.00622	0.00632	0.00807	0.00832	0.00982	0.00981	0.0108	0.01101	0.01329	0.01278	0.01564	0.0152	0.01901	0.01833
0.09275	0.00026999	0.000199138	0.00127	0.00129	0.00392	0.00407	0.0047	0.00473	0.00626	0.00635	0.00815	0.00835	0.00986	0.00985	0.01082	0.01105	0.01335	0.01283	0.0157	0.01526	0.01914	0.01839
0.09314	0.00020109	0.000200418	0.00121	0.0013	0.00382	0.00409	0.00461	0.00475	0.00623	0.00638	0.0081	0.00838	0.00982	0.00988	0.01072	0.01109	0.01329	0.01288	0.01573	0.01531	0.01913	0.01844
0.09352	0.0002733	0.000201698	0.00125	0.00131	0.00388	0.0041	0.00475	0.00477	0.00627	0.0064	0.00817	0.00842	0.00996	0.00992	0.01085	0.01113	0.01339	0.01293	0.01591	0.01536	0.01918	0.0185
0.09392	0.00028271	0.000203019	0.00133	0.00131	0.00393	0.00412	0.00472	0.00479	0.00631	0.00643	0.0082	0.00845	0.00996	0.00996	0.01085	0.01118	0.01346	0.01298	0.01585	0.01542	0.01929	0.01856
0.09433	0.0002946	0.000204339	0.00137	0.00132	0.004	0.00413	0.00478	0.00481	0.00634	0.00646	0.00831	0.00848	0.01001	0.01	0.01094	0.01122	0.01349	0.01303	0.01593	0.01547	0.01928	0.01862
0.09471	0.0002077	0.000205617	0.0013	0.00133	0.004	0.00415	0.00477	0.00483	0.0063	0.00649	0.00829	0.00851	0.01001	0.01004	0.01093	0.01126	0.01349	0.01308	0.01584	0.01552	0.0193	0.01867
0.09511	0.0001835	0.000206937	0.00135	0.00133	0.00399	0.00416	0.00472	0.00485	0.00636	0.00651	0.0084	0.00854	0.0101	0.01008	0.01097	0.0113	0.01354	0.01313	0.01592	0.01558	0.01938	0.01873
0.09551	0.00014021	0.000208255	0.00133	0.00134	0.00399	0.00418	0.00477	0.00487	0.00627	0.00654	0.00838	0.00858	0.01011	0.01012	0.01101	0.01135	0.01358	0.01318	0.01591	0.01563	0.01941	0.01879
0.09591	0.00011459	0.000209574	0.00138	0.00135	0.00414	0.00419	0.0048	0.00489	0.00637	0.00657	0.00846	0.00861	0.01014	0.01016	0.01113	0.01139	0.01373	0.01323	0.01605	0.01569	0.01945	0.01885
0.09632	8.989e-05	0.000210933	0.00139	0.00135	0.00411	0.00421	0.00478	0.00491	0.0064	0.0066	0.00852	0.00864	0.0102	0.0102	0.01118	0.01143	0.01377	0.01328	0.01604	0.01574	0.01946	0.01891
0.09673	4.337e-05	0.00021225	0.0014	0.00136	0.00413	0.00422	0.00478	0.00493	0.00643	0.00662	0.00855	0.00868	0.01022	0.01024	0.01129	0.01148	0.01381	0.01333	0.01608	0.0158	0.0195	0.01897
0.09714	8.855e-05	0.000213608	0.00139	0.00137	0.00421	0.00424	0.00484	0.00495	0.00652	0.00665	0.00856	0.00871	0.01024	0.01028	0.01135	0.01152	0.01393	0.01338	0.01615	0.01585	0.01953	0.01902
0.09754	0.00010369	0.000214925	0.00138	0.00137	0.00426	0.00426	0.00493	0.00497	0.00658	0.00668	0.00871	0.00874	0.01032	0.01032	0.01142	0.01156	0.01406	0.01343	0.01625	0.0159	0.01958	0.01908
0.09795	-5.06e-06	0.000216282	0.00128	0.00138	0.00429	0.00427	0.00482	0.00499	0.00657	0.00671	0.00859	0.00877	0.01025	0.01036	0.01146	0.01161	0.01412	0.01348	0.01628	0.01596	0.01965	0.01914
0.09836	-6.42e-06	0.000217638	0.00135	0.00139	0.00428	0.00429	0.00489	0.00501	0.00665	0.00674	0.00864	0.00881	0.01027	0.0104	0.01163	0.01165	0.01428	0.01353	0.01643	0.01601	0.01965	0.0192
0.09878	-1.478e-05	0.000218995	0.00134	0.00139	0.00433	0.0043	0.00497	0.00504	0.00669	0.00676	0.00869	0.00884	0.01033	0.01044	0.01174	0.01169	0.01433	0.01359	0.01643	0.01607	0.01976	0.01926
0.09919	-8.824e-05	0.00022035	0.00132	0.0014	0.00431	0.00432	0.00496	0.00506	0.00673	0.00679	0.00869	0.00887	0.01036	0.01048	0.0117	0.01174	0.01439	0.01364	0.01649	0.01612	0.01978	0.01931
0.0996	7.6e-06	0.000221705	0.00142	0.00141	0.00432	0.00434	0.00505	0.00508	0.00681	0.00682	0.00882	0.00891	0.01045	0.01052	0.01177	0.01178	0.0144	0.01369	0.01652	0.01618	0.01989	0.01937
0.10003	5.019e-05	0.000223101	0.00149	0.00141	0.00437	0.00435	0.00505	0.0051	0.00684	0.00685	0.00882	0.00894	0.01049	0.01056	0.01179	0.01182	0.01448	0.01374	0.01661	0.01623	0.02	0.01943
0.10044	8.821e-05	0.000224454	0.00151	0.00142	0.00431	0.00437	0.00506	0.00512	0.00686	0.00688	0.00883	0.00897	0.01061	0.0106	0.01171	0.01187	0.01454	0.01379	0.01668	0.01629	0.02009	0.01949
0.10086	8.66e-06	0.000225852	0.00144	0.00143	0.00419	0.00438	0.00504	0.00514	0.0068	0.00691	0.00878	0.00901	0.01057	0.01065	0.01171	0.01191	0.01445	0.01384	0.01671	0.01634	0.0201	0.01955
0.10129	-4.59e-06	0.000227243	0.00142	0.00144	0.00419	0.0044	0.00502	0.00516	0.00682	0.00694	0.0088	0.00904	0.01063	0.01069	0.01176	0.01196	0.01439	0.01389	0.01673	0.0164	0.02022	0.01961
0.1017	-8.394e-05	0.000228597	0.00137	0.00144	0.00423	0.00442	0.00502	0.00518	0.00678	0.00696	0.00875	0.00907	0.0106	0.01073	0.01162	0.012	0.01434	0.01394	0.01671	0.01645	0.02018	0.01966
0.10214	4.72e-05	0.00023003	0.00139	0.00145	0.00427	0.00443	0.00503	0.00521	0.00691	0.00699	0.00882	0.00911	0.01068	0.01077	0.01172	0.01204	0.01436	0.014	0.01692	0.01651	0.02034	0.01972
0.10256	7.602e-05	0.000231426	0.00147	0.00146	0.00426	0.00445	0.00505	0.00523	0.00689	0.00702	0.00887	0.00914	0.01071	0.01081	0.0117	0.01209	0.01434	0.01405	0.017	0.01656	0.02039	0.01978
0.10299	0.00011656	0.000232815	0.00149	0.00146	0.00423	0.00446	0.00509	0.00525	0.007	0.00705	0.00893	0.00918	0.01078	0.01085	0.01182	0.01213	0.01444	0.0141	0.01712	0.01662	0.02043	0.01984
0.10341	0.00018314	0.000234209	0.00145	0.00147	0.00432	0.00448	0.00513	0.00527	0.00699	0.00708	0.00904	0.00921	0.01086	0.01089	0.01183	0.01218	0.01451	0.01415	0.01725	0.01667	0.02052	0.0199
0.10385	7.825e-05	0.00023564	0.00136	0.00148	0.00421	0.0045	0.00509	0.00529	0.00693	0.00711	0.009	0.00924	0.01084	0.01093	0.01178	0.01222	0.0145	0.0142	0.01711	0.01673	0.02043	0.01996
0.10429	5.55e-05	0.00023707	0.00142	0.00148	0.00429	0.00451	0.00511	0.00531	0.00695	0.00714	0.00914	0.00928	0.01088	0.01098	0.01184	0.01227	0.0145	0.01426	0.01722	0.01678	0.0205	0.02002
0.10471	0.00010749	0.000238463	0.00145	0.00149	0.00432	0.00453	0.00516	0.00533	0.00697	0.00717	0.0092	0.00931	0.01087	0.01102	0.01196	0.01231	0.01456	0.01431	0.01726	0.01684	0.02056	0.02007
0.10515	6.789e-05	0.000239892	0.00154	0.0015	0.00443	0.00455	0.00521	0.00536	0.0069	0.00719	0.00925	0.00935	0.01093	0.01106	0.01202	0.01236	0.01462	0.01436	0.01723	0.0169	0.02056	0.02013
0.10559	0.00012466	0.00024132	0.00162	0.00151	0.00458	0.00456	0.00529	0.00538	0.00704	0.00722	0.00934	0.00938	0.01098	0.0111	0.01209	0.0124	0.01478	0.01441	0.0173	0.01695	0.02064	0.02019
0.10604	-1.933e-05	0.00024279	0.00155	0.00151	0.00453	0.00458	0.00524	0.0054	0.00709	0.00725	0.0094	0.00942	0.01104	0.01114	0.01223	0.01245	0.01484	0.01447	0.0173	0.01701	0.02068	0.02025
0.10648	2.647e-05	0.000244221	0.00153	0.00152	0.00467	0.0046	0.00539	0.00542	0.00725	0.00728	0.0095	0.00945	0.01116	0.01118	0.01234	0.01249	0.01493	0.01452	0.01744	0.01706	0.02083	0.02031
0.10691	-1.408e-05	0.000245651	0.00153	0.00153	0.0047	0.00461	0.00538	0.00544	0.00729	0.00731	0.00955	0.00949	0.01119	0.01123	0.01243	0.01254	0.01503	0.01457	0.0175	0.01712	0.02082	0.02037
0.10736	4.369e-05	0.000247119	0.00155	0.00154	0.00478	0.00463	0.00544	0.00547	0.0074	0.00734	0.00967	0.00952	0.01131	0.01127	0.01256	0.01258	0.01514	0.01462	0.01763	0.01717	0.02086	0.02043
0.10781	6.436e-05	0.000248587	0.00152	0.00154	0.00472	0.00465	0.00542	0.00549	0.0074	0.00737	0.00961	0.00956	0.0112	0.01131	0.0126	0.01263	0.01525	0.01468	0.01763	0.01723	0.0209	0.02048
0.10826	8.401e-05	0.000250054	0.00152	0.00155	0.00475	0.00466	0.00552	0.00551	0.00751	0.0074	0.00966	0.00959	0.0113	0.01135	0.01276	0.01267	0.01539	0.01473	0.01765	0.01729	0.02104	0.02054
0.10871	0.00010764	0.000251521	0.00154	0.00156	0.00486	0.00468	0.0056	0.00553	0.00762	0.00743	0.0097	0.00963	0.01132	0.0114	0.01285	0.01272	0.01551	0.01478	0.01773	0.01734	0.02111	0.0206
0.10916	0.00012631	0.000252987	0.00153	0.00156	0.00481	0.0047	0.00558	0.00555	0.00761	0.00746	0.00973	0.00966	0.01146	0.01144	0.01287	0.01277	0.01559	0.01483	0.01781	0.0174	0.02116	0.02066
0.10961	0.00010805	0.000254453	0.00153	0.00157	0.00479	0.00471	0.0056	0.00558	0.00769	0.00749	0.00977	0.0097	0.01148	0.01148	0.01292	0.01281	0.01563	0.01489	0.01788	0.01745	0.02127	0.02072
0.11008	8.465e-05	0.000255957	0.00154	0.00158	0.00484	0.00473	0.00564	0.0056	0.00776	0.00752	0.00979	0.00973	0.01155	0.01152	0.01292	0.01286	0.01567	0.01494	0.01794	0.01751	0.02136	0.02078
0.11053	0.00020637	0.000257422	0.0016	0.00159	0.00484	0.00475	0.00577	0.00562	0.00781	0.00755	0.00984	0.00977	0.01168	0.01157	0.01293	0.0129	0.01574	0.01499	0.01801	0.01757	0.02151	0.02084
0.11099	0.00018831	0.000258925	0.00157	0.00159	0.00485	0.00477	0.00572	0.00564	0.0077	0.00758	0.00982	0.0098	0.0118	0.01161	0.01295	0.01295	0.01575	0.01505	0.01808	0.01762	0.02156	0.0209
0.11145	0.00014376	0.00026043	0.00149	0.0016	0.00481	0.00478	0.00567	0.00567	0.00771	0.00761	0.00984	0.00984	0.01183	0.01165	0.01294	0.013	0.01573	0.0151	0.01815	0.01768	0.02166	0.02095
0.11191	0.00021396	0.000261932	0.00156	0.00161	0.00481	0.0048	0.00573	0.00569	0.00779	0.00764	0.00996	0.00987	0.01189	0.0117	0.01299	0.01304	0.01574	0.01515	0.01828	0.01774	0.02172	0.02101
0.11238	0.00026239	0.000263436	0.00153	0.00162	0.00475	0.00482	0.00576	0.00571	0.00779	0.00767	0.00997	0.00991	0.01188	0.01174	0.01302	0.01309	0.01569	0.01521	0.01831	0.01779	0.02184	0.02107
0.11284	0.00028886	0.00026494	0.00152	0.00162	0.00476	0.00483	0.00573	0.00573	0.00786	0.0077	0.00999	0.00994	0.01193	0.01178	0.01296	0.01313	0.01572	0.01526	0.01835	0.01785	0.0219	0.02113
0.11331	0.00023432	0.000266479	0.00152	0.00163	0.0048	0.00485	0.00573	0.00576	0.00784	0.00773	0.01008	0.00998	0.01198	0.01183	0.01299	0.01318	0.01577	0.01531	0.0184	0.01791	0.02199	0.02119
0.11378	0.0002988	0.000267982	0.00156	0.00164	0.00485	0.00487	0.00584	0.00578	0.00784	0.00776	0.01014	0.01002	0.01207	0.01187	0.01305	0.01323	0.01581	0.01537	0.0185	0.01796	0.02199	0.02125
0.11425	0.00022484	0.000269523	0.0016	0.00165	0.00487	0.00489	0.00576	0.0058	0.00781	0.00779	0.01017	0.01005	0.01209	0.01191	0.01313	0.01327	0.01584	0.01542	0.01851	0.01802	0.02199	0.02131
0.11472	0.00029358	0.000271063	0.00164	0.00165	0.00485	0.0049	0.00585	0.00583	0.00787	0.00782	0.01025	0.01009	0.01213	0.01196	0.01318	0.01332	0.01601	0.01548	0.01853	0.01808	0.02208	0.02137
0.1152	0.00027368	0.000272602	0.00167	0.00166	0.0049	0.00492	0.00586	0.00585	0.00784	0.00786	0.01033	0.01013	0.01214	0.012	0.01326	0.01337	0.016	0.01553	0.01857	0.01813	0.0221	0.02142
0.11568	0.00022853	0.000274141	0.00162	0.00167	0.00495	0.00494	0.00582	0.00587	0.0078	0.00789	0.01031	0.01016	0.01221	0.01204	0.01331	0.01342	0.01607	0.01558	0.01859	0.01819	0.0221	0.02148
0.11615	0.00019596	0.00027568	0.00159	0.00168	0.00508	0.00496	0.00586	0.0059	0.00786	0.00792	0.01038	0.0102	0.01232	0.01209	0.01339	0.01346	0.01617	0.01564	0.01873	0.01825	0.02216	0.02154
0.11664	0.0001474	0.000277256	0.0016	0.00168	0.00512	0.00497	0.00585	0.00592	0.00796	0.00795	0.01047	0.01023	0.01235	0.01213	0.01354	0.01351	0.01624	0.01569	0.01875	0.01831	0.02226	0.0216
0.11711	0.00016407	0.000278797	0.00166	0.00169	0.00511	0.00499	0.00591	0.00594	0.00802	0.00798	0.01051	0.01027	0.01236	0.01218	0.01362	0.01356	0.01636	0.01575	0.01878	0.01836	0.0223	0.02166
0.1176	0.00010125	0.000280372	0.0016	0.0017	0.00509	0.00501	0.00591	0.00596	0.00807	0.00801	0.01049	0.01031	0.01231	0.01222	0.01367	0.0136	0.01639	0.0158	0.01875	0.01842	0.02232	0.02172
0.11809	0.00011667	0.00028195	0.00155	0.00171	0.00507	0.00503	0.00591	0.00599	0.00805	0.00804	0.01047	0.01034	0.01228	0.01227	0.01377	0.01365	0.01649	0.01586	0.01881	0.01848	0.02229	0.02178
0.11858	0.00014454	0.000283524	0.00158	0.00172	0.00507	0.00505	0.00596	0.00601	0.00813	0.00807	0.01046	0.01038	0.01229	0.01231	0.01382	0.0137	0.01658	0.01591	0.0189	0.01853	0.02234	0.02183
0.11906	0.00015285	0.000285097	0.00162	0.00172	0.00513	0.00506	0.00602	0.00604	0.00821	0.0081	0.0105	0.01042	0.01244	0.01235	0.01389	0.01375	0.01671	0.01596	0.01894	0.01859	0.02247	0.02189
0.11955	0.00015074	0.000286673	0.00169	0.00173	0.00517	0.00508	0.00616	0.00606	0.00834	0.00814	0.01056	0.01045	0.01248	0.0124	0.01401	0.01379	0.01684	0.01602	0.01909	0.01865	0.02256	0.02195
0.12005	0.00013201	0.000288286	0.00179	0.00174	0.00517	0.0051	0.00619	0.00608	0.00838	0.00817	0.01066	0.01049	0.01255	0.01244	0.01406	0.01384	0.01686	0.01607	0.01921	0.01871	0.02273	0.02201
0.12054	0.00016678	0.000289858	0.00174	0.00175	0.00514	0.00512	0.00622	0.00611	0.00833	0.0082	0.01073	0.01053	0.01259	0.01249	0.01397	0.01389	0.01688	0.01613	0.01923	0.01876	0.02272	0.02207
0.12104	0.00017521	0.00029147	0.00169	0.00175	0.00509	0.00513	0.00619	0.00613	0.00827	0.00823	0.0107	0.01057	0.01259	0.01253	0.01388	0.01394	0.01681	0.01618	0.01927	0.01882	0.02278	0.02213
0.12154	0.00016364	0.000293082	0.00163	0.00176	0.00508	0.00515	0.00617	0.00615	0.00823	0.00826	0.01059	0.0106	0.01261	0.01258	0.01382	0.01399	0.01675	0.01624	0.01933	0.01888	0.02278	0.02219
0.12204	0.00018968	0.000294696	0.0016	0.00177	0.00505	0.00517	0.0061	0.00618	0.00828	0.00829	0.01067	0.01064	0.01266	0.01262	0.0139	0.01403	0.01668	0.01629	0.0194	0.01893	0.02291	0.02224
0.12254	0.00016252	0.000296307	0.00167	0.00178	0.005	0.00519	0.00608	0.0062	0.00828	0.00833	0.01075	0.01068	0.01272	0.01267	0.01391	0.01408	0.01668	0.01635	0.01948	0.01899	0.02303	0.0223
0.12305	0.00021185	0.000297955	0.00177	0.00179	0.00508	0.00521	0.00613	0.00622	0.00838	0.00836	0.01089	0.01072	0.01282	0.01271	0.01396	0.01413	0.01673	0.0164	0.01963	0.01905	0.02315	0.02236
0.12355	0.00017787	0.000299564	0.00171	0.00179	0.00507	0.00523	0.00621	0.00625	0.00841	0.00839	0.01091	0.01075	0.01285	0.01276	0.014	0.01418	0.0168	0.01646	0.01968	0.01911	0.02313	0.02242
0.12406	0.00023834	0.000301214	0.00181	0.0018	0.00517	0.00524	0.00623	0.00627	0.0084	0.00842	0.01094	0.01079	0.01291	0.0128	0.01404	0.01423	0.01683	0.01651	0.01968	0.01916	0.0231	0.02248
0.12458	0.00023483	0.00030286	0.00182	0.00181	0.00527	0.00526	0.00628	0.0063	0.00838	0.00845	0.01101	0.01083	0.01295	0.01285	0.01418	0.01428	0.01694	0.01657	0.01974	0.01922	0.02314	0.02254
0.12509	0.0001716	0.000304506	0.00187	0.00182	0.00533	0.00528	0.00628	0.00632	0.00845	0.00849	0.01109	0.01087	0.01302	0.01289	0.01431	0.01432	0.01704	0.01662	0.0198	0.01928	0.02315	0.0226
0.1256	0.00013326	0.000306154	0.00185	0.00183	0.0054	0.0053	0.00627	0.00634	0.00854	0.00852	0.01117	0.0109	0.0131	0.01294	0.01435	0.01437	0.01718	0.01668	0.01985	0.01934	0.02321	0.02265
0.12611	9.681e-05	0.000307801	0.00184	0.00184	0.00543	0.00532	0.00633	0.00637	0.00857	0.00855	0.01121	0.01094	0.01308	0.01299	0.01442	0.01442	0.01721	0.01673	0.01985	0.01939	0.02323	0.02271
0.12664	9.571e-05	0.000309486	0.00181	0.00184	0.0055	0.00534	0.00638	0.00639	0.0086	0.00858	0.01128	0.01098	0.01318	0.01303	0.01451	0.01447	0.01739	0.01679	0.0199	0.01945	0.02323	0.02277
0.12715	-4.65e-06	0.000311128	0.0018	0.00185	0.00551	0.00535	0.00637	0.00642	0.00866	0.00862	0.01126	0.01102	0.01317	0.01308	0.01465	0.01452	0.01741	0.01685	0.01995	0.01951	0.02318	0.02283
0.12768	-2.342e-05	0.000312812	0.00185	0.00186	0.00554	0.00537	0.00641	0.00644	0.00876	0.00865	0.01132	0.01106	0.0132	0.01312	0.01466	0.01457	0.01754	0.0169	0.02003	0.01957	0.02327	0.02289
0.1282	8.815e-05	0.000314494	0.00186	0.00187	0.00562	0.00539	0.0065	0.00647	0.00895	0.00868	0.01142	0.0111	0.01331	0.01317	0.01482	0.01462	0.01764	0.01696	0.02002	0.01963	0.02343	0.02295
0.12873	5.789e-05	0.000316176	0.00186	0.00188	0.00556	0.00541	0.00653	0.00649	0.00901	0.00871	0.01138	0.01113	0.0133	0.01321	0.0149	0.01467	0.01774	0.01701	0.02011	0.01968	0.02346	0.023
0.12925	1.483e-05	0.000317857	0.00184	0.00188	0.00556	0.00543	0.00654	0.00652	0.00898	0.00875	0.01135	0.01117	0.01333	0.01326	0.01496	0.01472	0.01785	0.01707	0.02012	0.01974	0.02353	0.02306
0.12979	3.616e-05	0.000319579	0.00191	0.00189	0.00559	0.00545	0.00659	0.00654	0.00905	0.00878	0.0114	0.01121	0.01343	0.01331	0.01504	0.01477	0.01788	0.01712	0.0203	0.0198	0.02362	0.02312
0.13031	6.553e-05	0.000321259	0.00185	0.0019	0.00564	0.00547	0.00663	0.00656	0.00909	0.00881	0.01146	0.01125	0.01355	0.01335	0.01502	0.01481	0.01794	0.01718	0.02041	0.01986	0.02372	0.02318
0.13085	7.737e-05	0.000322976	0.00181	0.00191	0.00553	0.00549	0.00665	0.00659	0.00909	0.00885	0.01143	0.01129	0.01359	0.0134	0.01501	0.01486	0.01793	0.01724	0.02042	0.01992	0.0238	0.02324
0.13139	0.0001353	0.000324696	0.00178	0.00192	0.00548	0.0055	0.00667	0.00661	0.00907	0.00888	0.01147	0.01133	0.01362	0.01345	0.01498	0.01491	0.01786	0.01729	0.02048	0.01997	0.02383	0.02329
0.13192	0.00024609	0.000326411	0.00184	0.00193	0.00563	0.00552	0.00677	0.00664	0.00912	0.00891	0.01163	0.01137	0.01379	0.01349	0.01504	0.01496	0.01791	0.01735	0.02063	0.02003	0.02402	0.02335
0.13246	0.00021128	0.000328129	0.00181	0.00193	0.00558	0.00554	0.0067	0.00666	0.00906	0.00894	0.01161	0.0114	0.01385	0.01354	0.01496	0.01501	0.01786	0.0174	0.02068	0.02009	0.02404	0.02341
0.13301	0.0002516	0.000329885	0.00189	0.00194	0.00553	0.00556	0.0067	0.00669	0.00914	0.00898	0.01167	0.01144	0.01382	0.01359	0.01502	0.01506	0.01788	0.01746	0.02075	0.02015	0.02415	0.02347
0.13355	0.00027694	0.000331598	0.0019	0.00195	0.0056	0.00558	0.00676	0.00671	0.00923	0.00901	0.01177	0.01148	0.01397	0.01363	0.01514	0.01511	0.01803	0.01752	0.0208	0.02021	0.02426	0.02353
0.1341	0.00023925	0.000333352	0.00192	0.00196	0.00562	0.0056	0.00677	0.00674	0.00917	0.00904	0.01181	0.01152	0.014	0.01368	0.01519	0.01516	0.01804	0.01757	0.02076	0.02027	0.02422	0.02358
0.13465	0.00018723	0.000335105	0.00195	0.00197	0.00564	0.00562	0.00674	0.00676	0.00918	0.00908	0.01184	0.01156	0.01402	0.01373	0.01521	0.01521	0.01814	0.01763	0.02079	0.02032	0.02419	0.02364
0.1352	0.00021422	0.000336857	0.00195	0.00198	0.00568	0.00564	0.00677	0.00679	0.00924	0.00911	0.01198	0.0116	0.01414	0.01377	0.01533	0.01526	0.01823	0.01769	0.0209	0.02038	0.02424	0.0237
0.13575	0.00018008	0.000338608	0.00192	0.00199	0.00572	0.00566	0.00681	0.00681	0.00931	0.00915	0.01199	0.01164	0.01416	0.01382	0.0154	0.01531	0.0183	0.01774	0.02092	0.02044	0.02423	0.02376
0.13631	0.00021053	0.000340397	0.00194	0.00199	0.00582	0.00568	0.00689	0.00684	0.0093	0.00918	0.01201	0.01168	0.01427	0.01387	0.01557	0.01536	0.01846	0.0178	0.02104	0.0205	0.02426	0.02382
0.13686	0.00022181	0.00034215	0.00191	0.002	0.00591	0.0057	0.00698	0.00687	0.00938	0.00921	0.01208	0.01172	0.01432	0.01392	0.01572	0.01541	0.01859	0.01786	0.02106	0.02056	0.02434	0.02387
0.13742	0.00019627	0.000343937	0.00193	0.00201	0.00598	0.00572	0.00704	0.00689	0.00944	0.00925	0.01222	0.01176	0.01441	0.01396	0.01584	0.01546	0.01871	0.01791	0.02113	0.02061	0.02446	0.02393
0.13799	0.0002196	0.000345723	0.00196	0.00202	0.00599	0.00574	0.00707	0.00692	0.00956	0.00928	0.0122	0.0118	0.01447	0.01401	0.0159	0.01551	0.01876	0.01797	0.02122	0.02067	0.02453	0.02399
0.13855	0.00025298	0.000347511	0.002	0.00203	0.00603	0.00575	0.00716	0.00694	0.00977	0.00931	0.01227	0.01184	0.0145	0.01406	0.01598	0.01556	0.01893	0.01803	0.02137	0.02073	0.02463	0.02405
0.13911	0.00015137	0.000349299	0.00192	0.00204	0.00589	0.00577	0.00706	0.00697	0.00967	0.00935	0.01227	0.01188	0.01442	0.01411	0.01601	0.01561	0.01894	0.01808	0.02131	0.02079	0.02466	0.0241
0.13967	0.00013735	0.000351082	0.00189	0.00205	0.00587	0.00579	0.00707	0.00699	0.00973	0.00938	0.01218	0.01192	0.01443	0.01415	0.01599	0.01566	0.01892	0.01814	0.02132	0.02085	0.02469	0.02416
0.14025	0.00011563	0.000352906	0.00184	0.00205	0.00578	0.00581	0.00705	0.00702	0.00969	0.00942	0.01219	0.01196	0.01452	0.0142	0.01595	0.01572	0.01896	0.0182	0.02137	0.02091	0.02475	0.02422
0.14083	0.00024562	0.000354729	0.00196	0.00206	0.00589	0.00583	0.00717	0.00704	0.00971	0.00945	0.01225	0.012	0.0146	0.01425	0.01595	0.01577	0.01901	0.01825	0.02148	0.02097	0.02489	0.02428
0.1414	0.00016447	0.000356551	0.00188	0.00207	0.00582	0.00585	0.00714	0.00707	0.0096	0.00949	0.01221	0.01204	0.01457	0.0143	0.01593	0.01582	0.01886	0.01831	0.02155	0.02102	0.02491	0.02433
0.14197	0.00026265	0.000358372	0.00195	0.00208	0.00578	0.00587	0.00721	0.0071	0.00966	0.00952	0.01227	0.01208	0.01467	0.01435	0.01592	0.01587	0.01898	0.01837	0.02164	0.02108	0.025	0.02439
0.14255	0.0003461	0.000360192	0.00199	0.00209	0.00582	0.00589	0.00727	0.00712	0.0097	0.00955	0.01239	0.01212	0.01473	0.01439	0.01597	0.01592	0.01902	0.01843	0.02175	0.02114	0.0251	0.02445
0.14314	0.00032404	0.00036205	0.00201	0.0021	0.00589	0.00591	0.00727	0.00715	0.00975	0.00959	0.01247	0.01216	0.0148	0.01444	0.01609	0.01597	0.01901	0.01848	0.02183	0.0212	0.02517	0.02451
0.14371	0.00023588	0.000363871	0.00197	0.00211	0.00588	0.00593	0.00715	0.00717	0.00973	0.00962	0.01251	0.0122	0.01477	0.01449	0.01609	0.01602	0.01896	0.01854	0.02184	0.02126	0.02518	0.02456
0.1443	0.0002722	0.000365727	0.00212	0.00212	0.00593	0.00595	0.0072	0.0072	0.00975	0.00966	0.01263	0.01224	0.01491	0.01454	0.01612	0.01607	0.01905	0.0186	0.02188	0.02132	0.02525	0.02462
0.14489	0.00018149	0.000367584	0.00209	0.00213	0.00593	0.00597	0.00721	0.00723	0.00975	0.00969	0.01265	0.01228	0.01486	0.01459	0.01612	0.01612	0.01912	0.01865	0.02187	0.02137	0.02523	0.02468
0.14547	0.00014519	0.000369438	0.00214	0.00213	0.00603	0.00599	0.00725	0.00725	0.00986	0.00973	0.01272	0.01232	0.01493	0.01464	0.01628	0.01618	0.01919	0.01871	0.02196	0.02143	0.02525	0.02473
0.14608	0.00012637	0.000371331	0.00206	0.00214	0.00615	0.00601	0.00734	0.00728	0.00991	0.00976	0.01279	0.01236	0.01498	0.01468	0.01637	0.01623	0.01933	0.01877	0.02198	0.02149	0.02521	0.02479
0.14666	0.00013411	0.000373186	0.00206	0.00215	0.00626	0.00603	0.0074	0.0073	0.0099	0.0098	0.01283	0.0124	0.01499	0.01473	0.01655	0.01628	0.01947	0.01883	0.02206	0.02155	0.02523	0.02485
0.14726	0.00014123	0.000375075	0.00215	0.00216	0.00633	0.00605	0.00746	0.00733	0.00999	0.00983	0.0129	0.01245	0.0151	0.01478	0.01664	0.01633	0.01958	0.01888	0.02217	0.02161	0.02531	0.02491
0.14786	8.626e-05	0.000376965	0.00211	0.00217	0.00633	0.00607	0.00743	0.00736	0.0101	0.00987	0.01294	0.01249	0.01514	0.01483	0.01666	0.01638	0.0197	0.01894	0.02217	0.02167	0.02532	0.02496
0.14846	0.00010179	0.000378858	0.00214	0.00218	0.00637	0.00609	0.0075	0.00738	0.01022	0.0099	0.013	0.01253	0.01517	0.01488	0.01685	0.01643	0.01984	0.019	0.02225	0.02173	0.02543	0.02502
0.14906	0.00011622	0.000380744	0.00213	0.00219	0.00636	0.00611	0.00752	0.00741	0.01031	0.00994	0.01299	0.01257	0.01527	0.01493	0.01689	0.01649	0.01992	0.01906	0.02231	0.02178	0.02548	0.02508
0.14968	5.513e-05	0.000382672	0.00219	0.0022	0.00628	0.00613	0.00759	0.00744	0.01029	0.00997	0.01296	0.01261	0.01524	0.01498	0.01685	0.01654	0.01994	0.01912	0.02236	0.02184	0.02558	0.02513
0.15027	-1.812e-05	0.000384559	0.00219	0.00221	0.00616	0.00615	0.00746	0.00746	0.01022	0.01001	0.01296	0.01265	0.01529	0.01503	0.01672	0.01659	0.01979	0.01917	0.02237	0.0219	0.02557	0.02519
0.15089	-2.267e-05	0.000386486	0.0021	0.00222	0.00615	0.00617	0.0075	0.00749	0.01028	0.01004	0.01288	0.01269	0.01541	0.01508	0.01673	0.01664	0.01974	0.01923	0.02249	0.02196	0.02565	0.02525
0.1515	0.00012963	0.000388408	0.00208	0.00223	0.00626	0.00619	0.00763	0.00752	0.01031	0.01008	0.01303	0.01274	0.01553	0.01513	0.01683	0.01669	0.01978	0.01929	0.02264	0.02202	0.02573	0.0253
0.15211	0.00012597	0.000390329	0.00214	0.00223	0.00626	0.00622	0.00769	0.00754	0.01029	0.01012	0.01309	0.01278	0.01555	0.01517	0.01682	0.01675	0.01985	0.01935	0.02271	0.02208	0.02579	0.02536
0.15274	0.00020746	0.000392291	0.00222	0.00224	0.00628	0.00624	0.00764	0.00757	0.01035	0.01015	0.01318	0.01282	0.01564	0.01522	0.0169	0.0168	0.01988	0.0194	0.02273	0.02214	0.02591	0.02541
0.15335	0.00025615	0.000394213	0.00222	0.00225	0.00626	0.00626	0.0077	0.0076	0.01032	0.01019	0.01319	0.01286	0.0157	0.01527	0.01697	0.01685	0.01991	0.01946	0.02282	0.02219	0.02593	0.02547
0.15398	0.00019508	0.000396172	0.00216	0.00226	0.00627	0.00628	0.00762	0.00762	0.01031	0.01022	0.01325	0.0129	0.01568	0.01532	0.01695	0.0169	0.01995	0.01952	0.02284	0.02225	0.02584	0.02553
0.1546	0.00016007	0.00039813	0.00219	0.00227	0.00631	0.0063	0.00762	0.00765	0.01035	0.01026	0.01328	0.01294	0.01573	0.01537	0.01701	0.01696	0.01996	0.01958	0.0228	0.02231	0.02586	0.02558
0.15523	0.00016603	0.000400087	0.00221	0.00228	0.00633	0.00632	0.00765	0.00768	0.01044	0.01029	0.01328	0.01299	0.01576	0.01542	0.01718	0.01701	0.02009	0.01964	0.0228	0.02237	0.02588	0.02564
0.15585	0.00018976	0.000402043	0.00217	0.00229	0.00643	0.00634	0.00771	0.0077	0.01051	0.01033	0.01343	0.01303	0.01586	0.01547	0.01727	0.01706	0.02023	0.01969	0.02291	0.02243	0.02596	0.02569
0.15649	0.00019312	0.000404035	0.00219	0.0023	0.00653	0.00636	0.0078	0.00773	0.01054	0.01037	0.0135	0.01307	0.01597	0.01552	0.01743	0.01711	0.02038	0.01975	0.02303	0.02249	0.02601	0.02575
0.15712	0.00011868	0.00040603	0.00212	0.00231	0.00654	0.00638	0.00783	0.00776	0.01049	0.0104	0.01347	0.01311	0.01598	0.01557	0.0175	0.01717	0.02046	0.01981	0.02302	0.02255	0.02601	0.02581
0.15776	0.00021296	0.00040802	0.00218	0.00232	0.00665	0.0064	0.00798	0.00779	0.01066	0.01044	0.01356	0.01316	0.0161	0.01562	0.01768	0.01722	0.02069	0.01987	0.02314	0.0226	0.0261	0.02586
0.1584	0.00022537	0.000410012	0.00212	0.00233	0.00665	0.00642	0.00802	0.00781	0.01077	0.01048	0.0136	0.0132	0.01613	0.01567	0.01779	0.01727	0.02077	0.01993	0.02311	0.02266	0.02616	0.02592
0.15904	0.00025001	0.000412003	0.00223	0.00234	0.00667	0.00644	0.00802	0.00784	0.01079	0.01051	0.0137	0.01324	0.01618	0.01572	0.01782	0.01732	0.02083	0.01998	0.02322	0.02272	0.02625	0.02597
0.15968	0.00016674	0.00041399	0.00218	0.00235	0.00658	0.00646	0.008	0.00787	0.01083	0.01055	0.01361	0.01328	0.01614	0.01577	0.0178	0.01738	0.02086	0.02004	0.02323	0.02278	0.02631	0.02603
0.16033	0.00027525	0.000416016	0.00225	0.00236	0.00663	0.00649	0.00808	0.0079	0.01098	0.01058	0.01369	0.01333	0.01636	0.01582	0.01784	0.01743	0.02097	0.0201	0.02342	0.02284	0.02646	0.02608
0.16098	0.00035643	0.000418042	0.0022	0.00237	0.00668	0.00651	0.00819	0.00792	0.01102	0.01062	0.01381	0.01337	0.01646	0.01587	0.01785	0.01748	0.02091	0.02016	0.02355	0.0229	0.0266	0.02614
0.16162	0.00034277	0.000420066	0.00214	0.00238	0.0066	0.00653	0.00814	0.00795	0.01092	0.01066	0.01371	0.01341	0.01642	0.01592	0.01774	0.01754	0.02083	0.02022	0.02347	0.02295	0.02666	0.02619
0.16228	0.00030778	0.000422088	0.00211	0.00239	0.00653	0.00655	0.00813	0.00798	0.01087	0.01069	0.01365	0.01345	0.01642	0.01597	0.01771	0.01759	0.02081	0.02028	0.02355	0.02301	0.02664	0.02625
0.16294	0.00037977	0.000424151	0.00216	0.00239	0.00655	0.00657	0.00817	0.00801	0.01088	0.01073	0.01381	0.0135	0.01652	0.01603	0.0178	0.01764	0.02084	0.02033	0.02364	0.02307	0.02671	0.02631
0.1636	0.00043371	0.000426209	0.00218	0.0024	0.0066	0.00659	0.00821	0.00803	0.01083	0.01077	0.01393	0.01354	0.01656	0.01608	0.01783	0.0177	0.02089	0.02039	0.02375	0.02313	0.02678	0.02636
0.16425	0.00032672	0.000428228	0.00225	0.00241	0.00661	0.00661	0.0082	0.00806	0.01088	0.0108	0.01399	0.01358	0.01658	0.01613	0.01784	0.01775	0.02089	0.02045	0.02368	0.02319	0.02673	0.02641
0.16492	0.0003595	0.000430324	0.00235	0.00242	0.00667	0.00664	0.00818	0.00809	0.01099	0.01084	0.01407	0.01363	0.01664	0.01618	0.01792	0.0178	0.02101	0.02051	0.02366	0.02325	0.02675	0.02647
0.16559	0.0003341	0.000432378	0.00243	0.00243	0.00677	0.00666	0.00828	0.00812	0.0111	0.01088	0.01416	0.01367	0.01675	0.01623	0.01811	0.01786	0.02115	0.02057	0.02378	0.0233	0.02687	0.02653
0.16625	0.00029526	0.000434435	0.00233	0.00244	0.00679	0.00668	0.00828	0.00815	0.01109	0.01092	0.01415	0.01371	0.01672	0.01628	0.01819	0.01791	0.02122	0.02063	0.0238	0.02336	0.0268	0.02658
0.16692	0.00026545	0.000436527	0.00232	0.00245	0.00692	0.0067	0.00833	0.00817	0.01119	0.01095	0.01423	0.01376	0.01676	0.01633	0.01835	0.01796	0.02139	0.02068	0.02388	0.02342	0.02683	0.02663
0.1676	0.00021808	0.000438618	0.00231	0.00246	0.00695	0.00672	0.00838	0.0082	0.01124	0.01099	0.01431	0.0138	0.01681	0.01638	0.01845	0.01802	0.02149	0.02074	0.02397	0.02348	0.0269	0.02669
0.16828	0.00019117	0.000440708	0.0023	0.00247	0.00695	0.00674	0.00844	0.00823	0.01129	0.01103	0.0143	0.01384	0.01677	0.01643	0.01851	0.01807	0.02157	0.0208	0.02395	0.02354	0.02694	0.02674
0.16895	0.00019682	0.000442796	0.00233	0.00248	0.00693	0.00676	0.00842	0.00826	0.01136	0.01106	0.01433	0.01389	0.01686	0.01648	0.01852	0.01812	0.0217	0.02086	0.02402	0.0236	0.02701	0.0268
0.16964	0.00015695	0.000444924	0.0024	0.00249	0.00695	0.00679	0.00851	0.00829	0.01143	0.0111	0.01434	0.01393	0.01695	0.01653	0.01858	0.01818	0.02178	0.02092	0.02409	0.02365	0.0271	0.02685
0.17033	0.00015943	0.000447047	0.00238	0.0025	0.00689	0.00681	0.00847	0.00832	0.01145	0.01114	0.01429	0.01397	0.01697	0.01659	0.01851	0.01823	0.0217	0.02098	0.02414	0.02371	0.02718	0.02691
0.171	0.00019169	0.000449132	0.00235	0.00251	0.00684	0.00683	0.00849	0.00834	0.01146	0.01118	0.0143	0.01402	0.01704	0.01664	0.01851	0.01829	0.02162	0.02104	0.02428	0.02377	0.02721	0.02696
0.1717	0.00022248	0.000451293	0.00236	0.00252	0.00688	0.00685	0.00851	0.00837	0.0114	0.01121	0.01434	0.01406	0.0172	0.01669	0.01847	0.01834	0.02164	0.0211	0.0244	0.02383	0.02734	0.02701
0.17239	0.00020447	0.000453412	0.00234	0.00253	0.00683	0.00687	0.00847	0.0084	0.01141	0.01125	0.01434	0.0141	0.01719	0.01674	0.01846	0.01839	0.02164	0.02115	0.02448	0.02389	0.0273	0.02707
0.17309	0.0002421	0.000455571	0.00228	0.00254	0.0068	0.0069	0.00844	0.00843	0.01135	0.01129	0.0144	0.01415	0.01718	0.01679	0.01852	0.01845	0.02162	0.02121	0.02449	0.02395	0.0273	0.02712
0.17378	0.0002789	0.000457691	0.0024	0.00255	0.00689	0.00692	0.00856	0.00846	0.01142	0.01133	0.01452	0.01419	0.01729	0.01684	0.01857	0.0185	0.02167	0.02127	0.02459	0.024	0.02734	0.02717
0.17447	0.00018681	0.000459846	0.00244	0.00256	0.00697	0.00694	0.00861	0.00849	0.01144	0.01136	0.0146	0.01424	0.01739	0.01689	0.01861	0.01856	0.02178	0.02133	0.0246	0.02406	0.02737	0.02723
0.17518	0.00010103	0.000462001	0.00247	0.00257	0.00703	0.00696	0.00859	0.00851	0.01144	0.0114	0.01465	0.01428	0.01744	0.01695	0.01872	0.01861	0.02184	0.02139	0.02463	0.02412	0.02727	0.02728
0.17589	0.00012667	0.000464191	0.00248	0.00258	0.00708	0.00698	0.00859	0.00854	0.01153	0.01144	0.0147	0.01433	0.01749	0.017	0.01888	0.01866	0.02193	0.02145	0.02464	0.02418	0.02731	0.02734
0.17659	8.525e-05	0.000466346	0.00242	0.00259	0.00712	0.007	0.00867	0.00857	0.01159	0.01148	0.01474	0.01437	0.01752	0.01705	0.01903	0.01872	0.02201	0.02151	0.02465	0.02423	0.02734	0.02739
0.1773	0.000194	0.000468533	0.00247	0.0026	0.00725	0.00703	0.00874	0.0086	0.01175	0.01152	0.01485	0.01441	0.01762	0.0171	0.0192	0.01877	0.02224	0.02156	0.02476	0.02429	0.02743	0.02744
0.17801	0.00019133	0.000470722	0.00238	0.00261	0.0072	0.00705	0.00878	0.00863	0.0118	0.01155	0.01474	0.01446	0.0176	0.01715	0.01927	0.01883	0.02235	0.02162	0.02479	0.02435	0.0274	0.02749
0.17874	0.0002114	0.000472946	0.00245	0.00262	0.00725	0.00707	0.00893	0.00866	0.01191	0.01159	0.01482	0.0145	0.01768	0.01721	0.01939	0.01888	0.02248	0.02168	0.02487	0.02441	0.02753	0.02755
0.17945	0.00027147	0.00047513	0.00251	0.00263	0.00728	0.00709	0.009	0.00869	0.01196	0.01163	0.01486	0.01455	0.01784	0.01726	0.01947	0.01894	0.0226	0.02174	0.02498	0.02447	0.02772	0.0276
0.18018	0.00028376	0.000477351	0.00249	0.00264	0.00733	0.00712	0.00901	0.00872	0.01204	0.01167	0.01491	0.01459	0.01792	0.01731	0.01946	0.01899	0.02263	0.0218	0.02502	0.02452	0.02782	0.02765
0.1809	0.00036331	0.000479572	0.00244	0.00265	0.00723	0.00714	0.00901	0.00875	0.01197	0.01171	0.01498	0.01464	0.01793	0.01736	0.0194	0.01905	0.02251	0.02186	0.02505	0.02458	0.02788	0.02771
0.18163	0.00033343	0.000481791	0.00243	0.00266	0.00716	0.00716	0.00907	0.00877	0.01198	0.01175	0.015	0.01468	0.01799	0.01742	0.01938	0.0191	0.02248	0.02192	0.02517	0.02464	0.02795	0.02776
0.18235	0.0004701	0.000484008	0.00251	0.00267	0.00722	0.00718	0.00907	0.0088	0.01204	0.01178	0.01502	0.01473	0.01807	0.01747	0.01946	0.01915	0.02254	0.02198	0.02525	0.0247	0.02801	0.02781
0.18309	0.00047549	0.000486261	0.00252	0.00269	0.0072	0.00721	0.00908	0.00883	0.01201	0.01182	0.01515	0.01477	0.01812	0.01752	0.01942	0.01921	0.02255	0.02203	0.02531	0.02476	0.02803	0.02786
0.18382	0.00056321	0.000488515	0.00257	0.0027	0.00729	0.00723	0.00913	0.00886	0.01203	0.01186	0.01521	0.01482	0.0182	0.01757	0.01955	0.01926	0.02262	0.02209	0.02531	0.02481	0.02811	0.02792
0.18456	0.00052461	0.000490768	0.00259	0.00271	0.00743	0.00725	0.00919	0.00889	0.01208	0.0119	0.01537	0.01486	0.01827	0.01762	0.01962	0.01932	0.02271	0.02215	0.02532	0.02487	0.02819	0.02797
0.1853	0.00047972	0.000493017	0.0026	0.00272	0.00747	0.00727	0.00921	0.00892	0.01218	0.01194	0.01545	0.01491	0.01842	0.01768	0.01976	0.01937	0.02283	0.02221	0.0254	0.02493	0.02819	0.02802
0.18605	0.00041241	0.000495304	0.00257	0.00273	0.00748	0.0073	0.00922	0.00895	0.01223	0.01198	0.01547	0.01495	0.01839	0.01773	0.01981	0.01943	0.02291	0.02227	0.02544	0.02499	0.02816	0.02807
0.18679	0.00031735	0.000497552	0.00241	0.00274	0.00747	0.00732	0.00911	0.00898	0.01217	0.01202	0.0154	0.015	0.01824	0.01778	0.01981	0.01948	0.02294	0.02233	0.02531	0.02504	0.02807	0.02812
0.18754	0.00034605	0.000499836	0.00257	0.00275	0.00752	0.00734	0.00925	0.00901	0.01232	0.01206	0.01547	0.01504	0.01832	0.01784	0.02003	0.01954	0.02314	0.02239	0.02547	0.0251	0.02823	0.02818
0.18829	0.00040785	0.000502115	0.00262	0.00276	0.00762	0.00736	0.00945	0.00904	0.01248	0.01209	0.01565	0.01509	0.01853	0.01789	0.02017	0.01959	0.02338	0.02245	0.0256	0.02516	0.02831	0.02823
0.18905	0.00038619	0.000504436	0.00263	0.00277	0.00755	0.00739	0.0094	0.00907	0.01252	0.01213	0.0156	0.01513	0.01849	0.01794	0.02019	0.01965	0.02341	0.0225	0.02564	0.02521	0.02835	0.02828
0.1898	0.0004141	0.000506715	0.00269	0.00278	0.00758	0.00741	0.00938	0.0091	0.01257	0.01217	0.01566	0.01518	0.01858	0.01799	0.0202	0.0197	0.02345	0.02256	0.02575	0.02527	0.02844	0.02833
0.19056	0.00026525	0.000509032	0.0027	0.00279	0.0075	0.00743	0.00935	0.00913	0.01252	0.01221	0.01557	0.01522	0.01859	0.01805	0.0201	0.01976	0.0233	0.02262	0.02577	0.02533	0.02849	0.02838
0.19133	0.00036287	0.000511345	0.00273	0.0028	0.00747	0.00746	0.0094	0.00916	0.01253	0.01225	0.01563	0.01527	0.01871	0.0181	0.02006	0.01981	0.02331	0.02268	0.02588	0.02539	0.0286	0.02843
0.1921	0.00036557	0.000513696	0.00273	0.00281	0.00748	0.00748	0.00939	0.00919	0.01248	0.01229	0.01566	0.01532	0.01871	0.01815	0.02006	0.01987	0.02326	0.02274	0.02595	0.02544	0.02867	0.02848
0.19286	0.0003385	0.000516005	0.00269	0.00282	0.0074	0.0075	0.00931	0.00922	0.01246	0.01233	0.0156	0.01536	0.01867	0.01821	0.02004	0.01992	0.02317	0.0228	0.02596	0.0255	0.02862	0.02853
0.19364	0.00034361	0.000518356	0.00278	0.00283	0.00746	0.00753	0.00939	0.00925	0.0125	0.01237	0.01571	0.01541	0.0188	0.01826	0.02016	0.01998	0.02328	0.02286	0.02603	0.02556	0.02865	0.02858
0.19441	0.00027825	0.000520699	0.00277	0.00284	0.00756	0.00755	0.00944	0.00928	0.01245	0.01241	0.01577	0.01545	0.01881	0.01831	0.02021	0.02003	0.02336	0.02292	0.02606	0.02561	0.02853	0.02863
0.19519	0.00020392	0.000523043	0.00284	0.00285	0.00763	0.00757	0.00945	0.00931	0.01248	0.01245	0.01583	0.0155	0.01885	0.01836	0.02027	0.02009	0.02341	0.02297	0.02602	0.02567	0.02845	0.02869
0.19598	0.00011053	0.000525425	0.00275	0.00287	0.00769	0.00759	0.00941	0.00934	0.01253	0.01249	0.01586	0.01554	0.01889	0.01842	0.02032	0.02015	0.02347	0.02303	0.02603	0.02573	0.02848	0.02874
0.19676	0.00018762	0.000527806	0.00276	0.00288	0.00777	0.00762	0.0095	0.00937	0.01261	0.01253	0.01594	0.01559	0.01888	0.01847	0.0205	0.0202	0.02359	0.02309	0.02608	0.02578	0.02845	0.02879
0.19755	0.0001884	0.000530182	0.00273	0.00289	0.00781	0.00764	0.00961	0.0094	0.01275	0.01257	0.01597	0.01564	0.01898	0.01853	0.02071	0.02026	0.02377	0.02315	0.02619	0.02584	0.02854	0.02884
0.19834	0.00016168	0.000532556	0.00274	0.0029	0.00782	0.00766	0.00966	0.00943	0.0129	0.01261	0.016	0.01568	0.01906	0.01858	0.02077	0.02031	0.02394	0.02321	0.02628	0.0259	0.02866	0.02889
0.19913	0.00023432	0.000534932	0.00273	0.00291	0.00785	0.00769	0.00969	0.00946	0.01289	0.01265	0.01597	0.01573	0.01911	0.01863	0.02084	0.02037	0.02397	0.02327	0.02632	0.02595	0.0287	0.02894
0.19992	0.00028293	0.000537342	0.00272	0.00292	0.00785	0.00771	0.00979	0.00949	0.0129	0.01269	0.01602	0.01578	0.01917	0.01869	0.02083	0.02042	0.02396	0.02333	0.02637	0.02601	0.0288	0.02899
0.20072	0.00038957	0.00053975	0.00275	0.00293	0.00789	0.00773	0.00987	0.00952	0.01301	0.01273	0.01607	0.01582	0.01934	0.01874	0.02081	0.02048	0.02401	0.02339	0.02652	0.02607	0.02895	0.02904
0.20153	0.00039817	0.000542157	0.00281	0.00294	0.00785	0.00776	0.00979	0.00955	0.01295	0.01277	0.01612	0.01587	0.0194	0.01879	0.02077	0.02053	0.02394	0.02344	0.02653	0.02612	0.02908	0.02908
0.20234	0.00050679	0.000544601	0.00284	0.00295	0.00785	0.00778	0.00989	0.00958	0.01302	0.01281	0.01625	0.01591	0.01954	0.01885	0.02084	0.02059	0.02394	0.0235	0.02664	0.02618	0.0291	0.02913
0.20314	0.00058157	0.000547005	0.00285	0.00296	0.00789	0.00781	0.00998	0.00961	0.01312	0.01285	0.01634	0.01596	0.01961	0.0189	0.02099	0.02064	0.02401	0.02356	0.02676	0.02623	0.02921	0.02918
0.20395	0.00053113	0.000549443	0.00292	0.00297	0.00791	0.00783	0.0099	0.00964	0.01309	0.01289	0.01642	0.01601	0.01962	0.01895	0.02102	0.0207	0.02411	0.02362	0.02673	0.02629	0.02921	0.02923
0.20476	0.00053064	0.000551882	0.0029	0.00299	0.00797	0.00785	0.00997	0.00967	0.01311	0.01293	0.01649	0.01605	0.01963	0.01901	0.02108	0.02076	0.02418	0.02368	0.02667	0.02635	0.02912	0.02928
0.20559	0.00057421	0.000554355	0.0029	0.003	0.00812	0.00788	0.01008	0.0097	0.01319	0.01297	0.0166	0.0161	0.01977	0.01906	0.02122	0.02081	0.02434	0.02374	0.02674	0.0264	0.02917	0.02933
0.2064	0.00054476	0.000556788	0.00291	0.00301	0.00821	0.0079	0.01008	0.00973	0.01325	0.01301	0.01665	0.01615	0.01983	0.01911	0.0214	0.02087	0.02445	0.02379	0.02682	0.02646	0.02916	0.02938
0.20722	0.00053572	0.000559258	0.00291	0.00302	0.00822	0.00792	0.01011	0.00976	0.01338	0.01305	0.01669	0.01619	0.01984	0.01917	0.02154	0.02092	0.0246	0.02385	0.02685	0.02651	0.02931	0.02943
0.20805	0.0005385	0.000561726	0.00286	0.00303	0.00823	0.00795	0.0102	0.00979	0.01353	0.01309	0.01671	0.01624	0.01988	0.01922	0.02163	0.02098	0.02468	0.02391	0.02689	0.02657	0.0294	0.02948
0.20889	0.00046671	0.000564231	0.00291	0.00304	0.00816	0.00797	0.01017	0.00982	0.01359	0.01313	0.01669	0.01629	0.0199	0.01928	0.02162	0.02104	0.02477	0.02397	0.02688	0.02663	0.02943	0.02952
0.20972	0.00047949	0.000566731	0.00292	0.00305	0.0081	0.008	0.01022	0.00985	0.01352	0.01317	0.01669	0.01634	0.01997	0.01933	0.0216	0.02109	0.02482	0.02403	0.02697	0.02668	0.02948	0.02957
0.21055	0.00052722	0.000569194	0.00289	0.00306	0.00805	0.00802	0.01027	0.00988	0.01348	0.01321	0.01671	0.01638	0.02001	0.01938	0.02148	0.02115	0.02477	0.02409	0.02704	0.02674	0.0295	0.02962
0.2114	0.00058914	0.00057173	0.00294	0.00308	0.00808	0.00804	0.01025	0.00992	0.01345	0.01325	0.01674	0.01643	0.02011	0.01944	0.02146	0.0212	0.0247	0.02415	0.02712	0.02679	0.02958	0.02967
0.21224	0.00052072	0.000574228	0.00295	0.00309	0.00808	0.00807	0.01018	0.00995	0.01342	0.01329	0.01675	0.01648	0.02012	0.01949	0.02144	0.02126	0.02461	0.0242	0.02725	0.02685	0.02968	0.02972
0.21309	0.00054424	0.000576757	0.00301	0.0031	0.00803	0.00809	0.01015	0.00998	0.01349	0.01333	0.01686	0.01652	0.02018	0.01955	0.02152	0.02131	0.02462	0.02426	0.0273	0.0269	0.02965	0.02976
0.21394	0.00048286	0.00057929	0.00312	0.00311	0.00809	0.00811	0.01021	0.01001	0.01353	0.01337	0.01694	0.01657	0.0202	0.0196	0.0216	0.02137	0.02474	0.02432	0.02732	0.02696	0.02966	0.02981
0.21479	0.00040271	0.000581815	0.00308	0.00312	0.00815	0.00814	0.01024	0.01004	0.01348	0.01341	0.0169	0.01662	0.02017	0.01966	0.02163	0.02143	0.02479	0.02438	0.02728	0.02701	0.02957	0.02986
0.21564	0.0003511	0.000584344	0.00306	0.00313	0.00831	0.00816	0.01023	0.01007	0.0135	0.01345	0.01701	0.01666	0.02026	0.01971	0.02179	0.02148	0.02488	0.02444	0.02737	0.02707	0.02954	0.0299
0.2165	0.00033063	0.000586904	0.00303	0.00314	0.00838	0.00819	0.01032	0.0101	0.01353	0.01349	0.01703	0.01671	0.0203	0.01976	0.02193	0.02154	0.025	0.02449	0.02732	0.02712	0.02954	0.02995
0.21736	0.00033573	0.000589462	0.00308	0.00316	0.00842	0.00821	0.01039	0.01013	0.0137	0.01353	0.0171	0.01676	0.02036	0.01982	0.02209	0.02159	0.0252	0.02455	0.02744	0.02718	0.02957	0.03
0.21823	0.00031905	0.000592022	0.0031	0.00317	0.00842	0.00824	0.0104	0.01016	0.01382	0.01357	0.01716	0.01681	0.02043	0.01987	0.02212	0.02165	0.02534	0.02461	0.02752	0.02723	0.02962	0.03005
0.2191	0.00026244	0.000594615	0.0031	0.00318	0.00834	0.00826	0.01044	0.01019	0.01387	0.01362	0.01708	0.01685	0.02042	0.01993	0.02211	0.02171	0.02535	0.02467	0.0275	0.02729	0.02967	0.03009
0.21998	0.000272	0.000597206	0.00309	0.00319	0.00829	0.00828	0.01045	0.01023	0.01386	0.01366	0.01701	0.0169	0.02048	0.01998	0.02208	0.02176	0.0253	0.02473	0.02758	0.02734	0.02978	0.03014
0.22085	0.00038321	0.000599795	0.00307	0.0032	0.00835	0.00831	0.01061	0.01026	0.01389	0.0137	0.01709	0.01695	0.02057	0.02004	0.02207	0.02182	0.02525	0.02478	0.02767	0.0274	0.02987	0.03019
0.22173	0.00047772	0.000602382	0.00311	0.00321	0.00841	0.00833	0.01061	0.01029	0.01386	0.01374	0.0172	0.017	0.02073	0.02009	0.02215	0.02187	0.0253	0.02484	0.02782	0.02745	0.03	0.03023
0.22261	0.00054815	0.000605005	0.00314	0.00322	0.00841	0.00836	0.0106	0.01032	0.01391	0.01378	0.01731	0.01705	0.02074	0.02015	0.02214	0.02193	0.02521	0.0249	0.0279	0.02751	0.02997	0.03028
0.2235	0.00057848	0.000607624	0.00316	0.00324	0.00842	0.00838	0.01065	0.01035	0.01401	0.01382	0.01739	0.01709	0.02081	0.0202	0.02226	0.02199	0.02531	0.02496	0.02789	0.02756	0.03	0.03032
0.22439	0.00060106	0.00061024	0.00323	0.00325	0.00851	0.00841	0.01066	0.01038	0.01405	0.01386	0.01751	0.01714	0.02091	0.02025	0.02237	0.02204	0.02535	0.02502	0.02787	0.02762	0.03001	0.03037
0.22528	0.00048556	0.000612858	0.00317	0.00326	0.00858	0.00843	0.01068	0.01041	0.01405	0.0139	0.0175	0.01719	0.02093	0.02031	0.02243	0.0221	0.02548	0.02507	0.02784	0.02767	0.03	0.03041
0.22617	0.00052287	0.000615508	0.00311	0.00327	0.0087	0.00845	0.01081	0.01045	0.01416	0.01395	0.01768	0.01724	0.02106	0.02036	0.02261	0.02215	0.02572	0.02513	0.02794	0.02772	0.02998	0.03046
0.22708	0.00061477	0.000618157	0.00319	0.00328	0.00882	0.00848	0.0109	0.01048	0.01424	0.01399	0.0178	0.01728	0.02117	0.02042	0.02284	0.02221	0.0259	0.02519	0.02806	0.02778	0.03014	0.03051
0.22798	0.00060022	0.000620804	0.00316	0.00329	0.00876	0.0085	0.01093	0.01051	0.01438	0.01403	0.01779	0.01733	0.02118	0.02047	0.02295	0.02227	0.02605	0.02525	0.02797	0.02783	0.0302	0.03055
0.22888	0.00063157	0.000623448	0.00324	0.00331	0.00878	0.00853	0.011	0.01054	0.01455	0.01407	0.01786	0.01738	0.02129	0.02053	0.02298	0.02232	0.02616	0.0253	0.0281	0.02788	0.03032	0.03059
0.22979	0.00062594	0.000626126	0.00324	0.00332	0.00873	0.00855	0.01099	0.01057	0.01458	0.01411	0.01781	0.01743	0.02131	0.02058	0.02291	0.02238	0.02616	0.02536	0.02821	0.02794	0.03044	0.03064
0.2307	0.00061657	0.000628805	0.00314	0.00333	0.00861	0.00858	0.01095	0.0106	0.01451	0.01415	0.01773	0.01748	0.02133	0.02064	0.02286	0.02243	0.02601	0.02542	0.02822	0.02799	0.03053	0.03068
0.23163	0.00061648	0.000631516	0.00313	0.00334	0.00857	0.0086	0.01095	0.01064	0.0144	0.01419	0.01778	0.01752	0.02134	0.02069	0.02275	0.02249	0.02594	0.02548	0.0283	0.02805	0.03049	0.03073
0.23254	0.00064654	0.000634188	0.00318	0.00335	0.00866	0.00863	0.01099	0.01067	0.01439	0.01424	0.01784	0.01757	0.02142	0.02075	0.02276	0.02255	0.02591	0.02553	0.02836	0.0281	0.03056	0.03077
0.23346	0.00064909	0.000636895	0.00333	0.00337	0.00864	0.00865	0.01098	0.0107	0.01441	0.01428	0.01789	0.01762	0.02149	0.0208	0.02282	0.0226	0.02589	0.02559	0.02834	0.02815	0.0305	0.03082
0.23439	0.00049228	0.000639603	0.0033	0.00338	0.00861	0.00868	0.01086	0.01073	0.01438	0.01432	0.01795	0.01767	0.02145	0.02086	0.02283	0.02266	0.0259	0.02565	0.02833	0.0282	0.03044	0.03086
0.23533	0.00042971	0.000642341	0.0033	0.00339	0.0087	0.0087	0.0109	0.01076	0.01434	0.01436	0.01799	0.01772	0.02143	0.02091	0.02298	0.02271	0.02605	0.02571	0.02836	0.02826	0.03041	0.03091
0.23625	0.00043204	0.000645042	0.00329	0.0034	0.00882	0.00873	0.01091	0.0108	0.01442	0.0144	0.01801	0.01777	0.02147	0.02096	0.02308	0.02277	0.02613	0.02576	0.02838	0.02831	0.03038	0.03095
0.23719	0.00044974	0.000647779	0.00333	0.00341	0.00895	0.00875	0.01105	0.01083	0.01456	0.01444	0.01813	0.01781	0.02154	0.02102	0.02325	0.02283	0.02637	0.02582	0.0285	0.02836	0.03047	0.03099
0.23814	0.00044353	0.000650545	0.00337	0.00343	0.00898	0.00878	0.0112	0.01086	0.0147	0.01449	0.0182	0.01786	0.02162	0.02108	0.02342	0.02288	0.02658	0.02588	0.02852	0.02842	0.03053	0.03104
0.23908	0.00036724	0.000653277	0.00339	0.00344	0.0089	0.0088	0.01114	0.01089	0.0147	0.01453	0.01815	0.01791	0.02164	0.02113	0.02334	0.02294	0.0265	0.02593	0.02856	0.02847	0.03051	0.03108
0.24002	0.0003648	0.000656042	0.0034	0.00345	0.00884	0.00883	0.01113	0.01092	0.01465	0.01457	0.01808	0.01796	0.02164	0.02118	0.0232	0.02299	0.02645	0.02599	0.02858	0.02852	0.03063	0.03112
0.24097	0.00048061	0.000658805	0.00346	0.00346	0.00892	0.00885	0.01124	0.01096	0.0147	0.01461	0.01818	0.01801	0.02183	0.02124	0.02326	0.02305	0.02645	0.02605	0.02877	0.02857	0.03071	0.03116
0.24194	0.00048444	0.000661603	0.00338	0.00347	0.00886	0.00888	0.01126	0.01099	0.01472	0.01465	0.01818	0.01806	0.02182	0.02129	0.02325	0.02311	0.02631	0.0261	0.02886	0.02863	0.0307	0.03121
0.24289	0.00055712	0.000664358	0.00348	0.00349	0.00896	0.0089	0.01133	0.01102	0.01475	0.0147	0.01833	0.0181	0.02189	0.02135	0.02332	0.02316	0.02641	0.02616	0.02895	0.02868	0.0308	0.03125
0.24386	0.00054037	0.000667186	0.00354	0.0035	0.00906	0.00893	0.01135	0.01105	0.01477	0.01474	0.01848	0.01815	0.02195	0.0214	0.02347	0.02322	0.02648	0.02622	0.02886	0.02873	0.03074	0.03129
0.24482	0.00046265	0.000669978	0.0035	0.00351	0.00904	0.00895	0.01128	0.01109	0.01481	0.01478	0.01853	0.0182	0.02195	0.02146	0.02351	0.02328	0.02648	0.02627	0.02887	0.02878	0.03069	0.03134
0.24579	0.00045779	0.000672766	0.00345	0.00352	0.00919	0.00898	0.01134	0.01112	0.0149	0.01482	0.01862	0.01825	0.02201	0.02151	0.02369	0.02333	0.02667	0.02633	0.0289	0.02883	0.03072	0.03138
0.24676	0.00052326	0.000675585	0.00341	0.00354	0.00927	0.009	0.01142	0.01115	0.01501	0.01486	0.01862	0.0183	0.02208	0.02157	0.02386	0.02339	0.0268	0.02639	0.02891	0.02889	0.03072	0.03142
0.24775	0.00063527	0.000678441	0.0035	0.00355	0.00935	0.00903	0.01162	0.01118	0.01523	0.01491	0.01877	0.01835	0.0223	0.02162	0.02408	0.02344	0.02712	0.02644	0.02901	0.02894	0.03091	0.03146
0.24873	0.00064629	0.000681258	0.00356	0.00356	0.00938	0.00905	0.01165	0.01121	0.01535	0.01495	0.01877	0.0184	0.02238	0.02168	0.02419	0.0235	0.02727	0.0265	0.02911	0.02899	0.03104	0.0315
0.24971	0.00065188	0.000684106	0.00351	0.00357	0.00932	0.00908	0.01164	0.01125	0.01533	0.01499	0.01881	0.01845	0.02244	0.02173	0.02414	0.02356	0.02716	0.02656	0.02914	0.02904	0.0311	0.03154
0.2507	0.00059399	0.000686955	0.00345	0.00358	0.00913	0.0091	0.01157	0.01128	0.01527	0.01503	0.01881	0.0185	0.02244	0.02179	0.02393	0.02361	0.02703	0.02661	0.02917	0.02909	0.03117	0.03159
0.25169	0.00072069	0.000689799	0.00351	0.0036	0.00919	0.00913	0.01163	0.01131	0.01531	0.01508	0.01884	0.01854	0.02252	0.02184	0.02393	0.02367	0.02706	0.02667	0.02935	0.02914	0.03118	0.03163
0.25269	0.00084027	0.000692681	0.0036	0.00361	0.00922	0.00915	0.01165	0.01134	0.0153	0.01512	0.01894	0.01859	0.02259	0.0219	0.02403	0.02372	0.02699	0.02672	0.02943	0.02919	0.03128	0.03167
0.25369	0.00068386	0.000695557	0.00355	0.00362	0.00917	0.00918	0.0116	0.01138	0.01526	0.01516	0.01893	0.01864	0.0226	0.02195	0.02398	0.02378	0.02705	0.02678	0.02933	0.02925	0.03122	0.03171
0.2547	0.00060685	0.000698466	0.00355	0.00363	0.00928	0.00921	0.01159	0.01141	0.01526	0.0152	0.01901	0.01869	0.02262	0.02201	0.0241	0.02384	0.02711	0.02684	0.02932	0.0293	0.03114	0.03175
0.2557	0.00047787	0.000701337	0.00356	0.00365	0.00927	0.00923	0.01158	0.01144	0.01528	0.01525	0.01899	0.01874	0.02257	0.02206	0.02416	0.02389	0.02714	0.02689	0.02921	0.02935	0.03116	0.03179
0.25671	0.00053967	0.00070424	0.00358	0.00366	0.00941	0.00926	0.01166	0.01148	0.01539	0.01529	0.01911	0.01879	0.02263	0.02212	0.02434	0.02395	0.02731	0.02695	0.02939	0.0294	0.0312	0.03183
0.25772	0.00057268	0.000707144	0.00363	0.00367	0.00946	0.00928	0.01177	0.01151	0.0155	0.01533	0.01913	0.01884	0.02267	0.02217	0.02447	0.024	0.02752	0.027	0.02946	0.02945	0.03123	0.03187
0.25875	0.00052738	0.00071008	0.00372	0.00368	0.00945	0.00931	0.01184	0.01154	0.01556	0.01537	0.01916	0.01889	0.02273	0.02223	0.02447	0.02406	0.02764	0.02706	0.02949	0.0295	0.03126	0.03191
0.25977	0.00054395	0.000713012	0.00372	0.0037	0.00941	0.00933	0.01181	0.01157	0.01558	0.01542	0.0192	0.01894	0.02279	0.02228	0.02439	0.02411	0.02755	0.02711	0.02957	0.02955	0.03135	0.03195
0.2608	0.00049613	0.000715943	0.00366	0.00371	0.0093	0.00936	0.01176	0.01161	0.01554	0.01546	0.01907	0.01899	0.02279	0.02234	0.02429	0.02417	0.02738	0.02717	0.02958	0.0296	0.03139	0.03199
0.26182	0.00056631	0.00071887	0.00371	0.00372	0.00933	0.00939	0.01187	0.01164	0.01555	0.0155	0.01919	0.01903	0.02283	0.02239	0.02431	0.02423	0.02741	0.02722	0.02975	0.02965	0.03141	0.03203
0.26286	0.00062206	0.000721833	0.00373	0.00373	0.00938	0.00941	0.01185	0.01167	0.01557	0.01554	0.01924	0.01908	0.0229	0.02245	0.02441	0.02428	0.0274	0.02728	0.02978	0.0297	0.03145	0.03207
0.2639	0.00058161	0.000724789	0.00372	0.00375	0.00952	0.00944	0.01191	0.0117	0.01558	0.01559	0.01937	0.01913	0.02293	0.0225	0.02449	0.02434	0.02744	0.02734	0.02979	0.02975	0.03136	0.03211
0.26495	0.00056156	0.00072778	0.00381	0.00376	0.00961	0.00946	0.01196	0.01174	0.01563	0.01563	0.01949	0.01918	0.02298	0.02256	0.02458	0.02439	0.02759	0.02739	0.02975	0.0298	0.0313	0.03215
0.266	0.00048895	0.000730769	0.00369	0.00377	0.00971	0.00949	0.01199	0.01177	0.01574	0.01567	0.01955	0.01923	0.02299	0.02262	0.02477	0.02445	0.02765	0.02745	0.02974	0.02985	0.03135	0.03218
0.26705	0.00049093	0.000733754	0.00378	0.00379	0.00976	0.00951	0.01205	0.0118	0.01592	0.01572	0.01964	0.01928	0.02304	0.02267	0.02495	0.0245	0.02787	0.0275	0.02989	0.0299	0.0314	0.03222
0.2681	0.00052933	0.000736737	0.00378	0.0038	0.00978	0.00954	0.01215	0.01184	0.01604	0.01576	0.01964	0.01933	0.02314	0.02272	0.02506	0.02456	0.02804	0.02756	0.02986	0.02995	0.03154	0.03226
0.26916	0.00055495	0.000739754	0.00377	0.00381	0.00979	0.00957	0.01223	0.01187	0.01609	0.0158	0.01962	0.01938	0.0232	0.02278	0.02508	0.02462	0.02808	0.02761	0.02999	0.02999	0.03159	0.0323
0.27022	0.00057523	0.000742766	0.00369	0.00382	0.00968	0.00959	0.01213	0.0119	0.01602	0.01584	0.01961	0.01943	0.02327	0.02284	0.02499	0.02467	0.02797	0.02766	0.02994	0.03004	0.03163	0.03234
0.27129	0.00072701	0.000745778	0.00378	0.00384	0.00971	0.00962	0.01217	0.01194	0.01605	0.01589	0.01965	0.01948	0.02341	0.02289	0.02498	0.02473	0.02791	0.02772	0.03012	0.03009	0.03177	0.03238
0.27236	0.00074398	0.00074882	0.0038	0.00385	0.00966	0.00964	0.01219	0.01197	0.01609	0.01593	0.01975	0.01953	0.02347	0.02295	0.02499	0.02478	0.0279	0.02777	0.0302	0.03014	0.03183	0.03241
0.27344	0.00068473	0.00075186	0.00378	0.00386	0.00964	0.00967	0.01212	0.012	0.01604	0.01597	0.01976	0.01958	0.02344	0.023	0.02497	0.02484	0.02793	0.02783	0.03014	0.03019	0.03172	0.03245
0.27451	0.00068164	0.000754895	0.00383	0.00388	0.00974	0.0097	0.01221	0.01204	0.01602	0.01602	0.0199	0.01963	0.02356	0.02305	0.02509	0.02489	0.02803	0.02788	0.03018	0.03024	0.03171	0.03249
0.2756	0.0006449	0.000757966	0.0038	0.00389	0.00986	0.00972	0.01222	0.01207	0.01611	0.01606	0.02	0.01968	0.02364	0.02311	0.02524	0.02495	0.02818	0.02794	0.03013	0.03029	0.03173	0.03253
0.27669	0.00056755	0.000761034	0.00377	0.0039	0.00992	0.00975	0.01232	0.0121	0.0162	0.0161	0.01995	0.01973	0.02364	0.02316	0.0254	0.025	0.02828	0.02799	0.03015	0.03033	0.03178	0.03256
0.27777	0.00054893	0.000764097	0.00382	0.00391	0.00984	0.00977	0.01233	0.01213	0.01633	0.01614	0.01999	0.01977	0.02359	0.02322	0.02552	0.02506	0.02848	0.02804	0.03023	0.03038	0.03181	0.0326
0.27887	0.00056971	0.000767193	0.00386	0.00393	0.00983	0.0098	0.01242	0.01217	0.01637	0.01619	0.01997	0.01982	0.02366	0.02327	0.02546	0.02511	0.02849	0.0281	0.03026	0.03043	0.03185	0.03264
0.27997	0.00057913	0.000770286	0.00392	0.00394	0.00983	0.00983	0.01249	0.0122	0.01633	0.01623	0.01992	0.01987	0.02369	0.02333	0.02542	0.02517	0.02843	0.02815	0.03035	0.03048	0.03192	0.03267
0.28108	0.00066527	0.000773376	0.00391	0.00395	0.0098	0.00985	0.01245	0.01223	0.0163	0.01627	0.02002	0.01992	0.02376	0.02338	0.0253	0.02522	0.02833	0.02821	0.03043	0.03052	0.03202	0.03271
0.28219	0.00069094	0.000776497	0.00396	0.00397	0.0098	0.00988	0.01249	0.01227	0.01636	0.01632	0.02009	0.01997	0.02383	0.02344	0.02533	0.02528	0.02832	0.02826	0.03047	0.03057	0.03204	0.03275
0.2833	0.00069002	0.000779618	0.00405	0.00398	0.00983	0.0099	0.01247	0.0123	0.01636	0.01636	0.02018	0.02002	0.02377	0.02349	0.02537	0.02533	0.02833	0.02831	0.03054	0.03062	0.03199	0.03278
0.28441	0.00059169	0.000782736	0.00406	0.00399	0.01002	0.00993	0.01248	0.01233	0.01633	0.0164	0.02027	0.02007	0.02385	0.02355	0.02544	0.02539	0.02837	0.02837	0.03053	0.03067	0.03194	0.03282
0.28554	0.0005269	0.000785885	0.004	0.00401	0.01013	0.00996	0.01255	0.01237	0.01632	0.01645	0.02033	0.02012	0.02383	0.0236	0.02563	0.02544	0.02852	0.02842	0.03056	0.03071	0.03187	0.03285
0.28666	0.00049795	0.000789027	0.00404	0.00402	0.01021	0.00998	0.0126	0.0124	0.01656	0.01649	0.0204	0.02017	0.02396	0.02366	0.02578	0.0255	0.0287	0.02847	0.03055	0.03076	0.03191	0.03289
0.28779	0.00048117	0.00079217	0.00409	0.00403	0.01017	0.01001	0.01266	0.01243	0.01673	0.01653	0.02046	0.02022	0.02397	0.02371	0.02592	0.02555	0.02881	0.02853	0.03059	0.03081	0.03199	0.03292
0.28892	0.00052311	0.000795345	0.00406	0.00405	0.01014	0.01004	0.01268	0.01247	0.01677	0.01658	0.02042	0.02027	0.02406	0.02377	0.02588	0.02561	0.02889	0.02858	0.03066	0.03085	0.03206	0.03296
0.29006	0.00056045	0.000798515	0.00407	0.00406	0.01019	0.01006	0.01272	0.0125	0.01674	0.01662	0.02044	0.02032	0.02413	0.02382	0.02592	0.02566	0.02886	0.02863	0.03081	0.0309	0.03219	0.03299
0.2912	0.00063625	0.000801684	0.00403	0.00407	0.01011	0.01009	0.01276	0.01254	0.01668	0.01666	0.02047	0.02037	0.02424	0.02388	0.02582	0.02572	0.02873	0.02868	0.03089	0.03095	0.03224	0.03303
0.29235	0.00070879	0.000804884	0.00409	0.00408	0.01011	0.01011	0.01277	0.01257	0.01668	0.01671	0.02058	0.02042	0.02434	0.02393	0.02584	0.02577	0.02866	0.02874	0.03098	0.03099	0.03229	0.03306
0.2935	0.00063592	0.00080808	0.00413	0.0041	0.01012	0.01014	0.01273	0.0126	0.01676	0.01675	0.02065	0.02047	0.02435	0.02399	0.02592	0.02583	0.02871	0.02879	0.03088	0.03104	0.03224	0.0331
0.29466	0.00060259	0.00081131	0.00409	0.00411	0.0102	0.01017	0.01271	0.01264	0.01673	0.01679	0.02067	0.02052	0.02436	0.02404	0.02602	0.02588	0.02885	0.02884	0.03086	0.03108	0.03218	0.03313
0.29581	0.00059965	0.000814497	0.00407	0.00412	0.01037	0.01019	0.01284	0.01267	0.01681	0.01684	0.02077	0.02057	0.02449	0.0241	0.02622	0.02594	0.02904	0.02889	0.0309	0.03113	0.03224	0.03317
0.29699	0.00064087	0.000817756	0.00407	0.00414	0.0104	0.01022	0.01294	0.0127	0.01695	0.01688	0.02084	0.02062	0.02449	0.02415	0.02642	0.02599	0.02919	0.02895	0.03094	0.03118	0.03225	0.0332
0.29815	0.00064048	0.000820973	0.00414	0.00415	0.01039	0.01025	0.01299	0.01274	0.01714	0.01692	0.02086	0.02067	0.02451	0.0242	0.0265	0.02605	0.02932	0.029	0.03099	0.03122	0.03242	0.03323
0.29933	0.00064939	0.000824223	0.00413	0.00417	0.01033	0.01027	0.01305	0.01277	0.01715	0.01697	0.0208	0.02072	0.02459	0.02426	0.02646	0.0261	0.02934	0.02905	0.03102	0.03127	0.03252	0.03327
0.3005	0.00070225	0.000827469	0.00405	0.00418	0.01023	0.0103	0.013	0.0128	0.01704	0.01701	0.02073	0.02077	0.0246	0.02431	0.02625	0.02616	0.02922	0.0291	0.03102	0.03131	0.03251	0.0333
0.30169	0.00069058	0.000830748	0.00409	0.00419	0.01023	0.01033	0.01305	0.01284	0.01703	0.01705	0.02082	0.02082	0.02463	0.02437	0.02622	0.02621	0.02909	0.02916	0.03114	0.03136	0.03257	0.03333
0.30288	0.00078636	0.000834021	0.00421	0.00421	0.01028	0.01035	0.01301	0.01287	0.01706	0.0171	0.021	0.02087	0.0247	0.02442	0.02625	0.02626	0.02907	0.02921	0.03119	0.0314	0.03258	0.03337
0.30406	0.0007207	0.000837291	0.00433	0.00422	0.01034	0.01038	0.01303	0.0129	0.01709	0.01714	0.02111	0.02092	0.02471	0.02448	0.02638	0.02632	0.02912	0.02926	0.03118	0.03144	0.03255	0.0334
0.30526	0.00063866	0.000840595	0.00421	0.00423	0.01049	0.01041	0.01305	0.01294	0.01714	0.01718	0.02114	0.02097	0.02471	0.02453	0.02645	0.02637	0.0293	0.02931	0.03117	0.03149	0.03243	0.03343
0.30646	0.00061983	0.000843891	0.00424	0.00425	0.01057	0.01043	0.01312	0.01297	0.01722	0.01723	0.02119	0.02102	0.02469	0.02459	0.02667	0.02643	0.02949	0.02936	0.03121	0.03153	0.03247	0.03346
0.30766	0.00054416	0.000847186	0.00428	0.00426	0.01063	0.01046	0.0132	0.01301	0.01735	0.01727	0.02123	0.02107	0.02476	0.02464	0.02676	0.02648	0.02963	0.02941	0.03127	0.03158	0.03252	0.0335
0.30888	0.0006083	0.000850514	0.00429	0.00427	0.01055	0.01049	0.01318	0.01304	0.01744	0.01731	0.02122	0.02111	0.02481	0.02469	0.02671	0.02653	0.02963	0.02946	0.03128	0.03162	0.03262	0.03353
0.31009	0.00048967	0.000853837	0.00428	0.00429	0.01044	0.01051	0.01317	0.01307	0.01736	0.01736	0.02111	0.02116	0.02488	0.02475	0.02658	0.02659	0.02946	0.02951	0.03144	0.03167	0.03265	0.03356
0.31131	0.00062084	0.000857188	0.00423	0.0043	0.01048	0.01054	0.01318	0.01311	0.01735	0.0174	0.02114	0.02121	0.02494	0.0248	0.02652	0.02664	0.02946	0.02957	0.03151	0.03171	0.0327	0.03359
0.31253	0.00069904	0.000860505	0.00436	0.00431	0.01055	0.01057	0.01326	0.01314	0.01738	0.01744	0.02128	0.02126	0.02503	0.02486	0.02668	0.0267	0.02947	0.02962	0.03161	0.03175	0.03272	0.03362
0.31376	0.00058158	0.000863884	0.00436	0.00433	0.01058	0.01059	0.01321	0.01317	0.01738	0.01749	0.02139	0.02131	0.02501	0.02491	0.02673	0.02675	0.0295	0.02967	0.03154	0.0318	0.03266	0.03366
0.31499	0.00058257	0.000867229	0.00435	0.00434	0.01064	0.01062	0.01321	0.01321	0.01739	0.01753	0.02141	0.02136	0.02504	0.02496	0.02683	0.0268	0.02955	0.02972	0.03147	0.03184	0.0326	0.03369
0.31622	0.00056773	0.000870601	0.00431	0.00436	0.01076	0.01065	0.01333	0.01324	0.01751	0.01757	0.02147	0.02141	0.02514	0.02502	0.02704	0.02686	0.02974	0.02977	0.03155	0.03188	0.03261	0.03372
0.31748	0.00069399	0.000874005	0.00436	0.00437	0.01082	0.01067	0.01353	0.01328	0.01766	0.01762	0.02155	0.02146	0.02527	0.02507	0.02727	0.02691	0.03002	0.02982	0.03166	0.03192	0.03278	0.03375
0.31871	0.00063533	0.000877372	0.00435	0.00438	0.01079	0.0107	0.0135	0.01331	0.01775	0.01766	0.02152	0.02151	0.02531	0.02513	0.0273	0.02696	0.03007	0.02987	0.03162	0.03197	0.03285	0.03378
0.31998	0.00070774	0.000880801	0.0043	0.0044	0.01065	0.01073	0.01352	0.01334	0.01776	0.0177	0.0215	0.02156	0.02531	0.02518	0.02711	0.02702	0.02991	0.02992	0.03164	0.03201	0.03294	0.03381
0.32122	0.0008017	0.000884194	0.00432	0.00441	0.01065	0.01075	0.01354	0.01338	0.01771	0.01775	0.02157	0.02161	0.02536	0.02523	0.0271	0.02707	0.02986	0.02997	0.03178	0.03205	0.03302	0.03384
0.32249	0.00085645	0.000887618	0.00435	0.00442	0.0107	0.01078	0.01357	0.01341	0.01767	0.01779	0.02164	0.02166	0.02543	0.02529	0.02708	0.02712	0.02984	0.03002	0.03178	0.03209	0.03296	0.03387
0.32375	0.00081861	0.000891036	0.00441	0.00444	0.01074	0.01081	0.01357	0.01344	0.01772	0.01783	0.02177	0.02171	0.02541	0.02534	0.02719	0.02718	0.02987	0.03007	0.03176	0.03214	0.033	0.0339
0.32503	0.00068042	0.000894485	0.00439	0.00445	0.01082	0.01083	0.01351	0.01348	0.01767	0.01788	0.02177	0.02176	0.02539	0.0254	0.0272	0.02723	0.02994	0.03012	0.03166	0.03218	0.03291	0.03393
0.3263	0.00068855	0.000897931	0.00439	0.00447	0.01087	0.01086	0.01364	0.01351	0.01784	0.01792	0.02188	0.02181	0.02538	0.02545	0.02743	0.02728	0.03009	0.03017	0.03179	0.03222	0.0329	0.03396
0.32758	0.00071477	0.000901372	0.00447	0.00448	0.01099	0.01089	0.01376	0.01355	0.018	0.01796	0.02194	0.02186	0.0255	0.0255	0.02756	0.02734	0.03039	0.03021	0.03188	0.03226	0.03302	0.03399
0.32886	0.00072163	0.000904843	0.0045	0.00449	0.01093	0.01091	0.01375	0.01358	0.01804	0.01801	0.02192	0.02191	0.02554	0.02556	0.02752	0.02739	0.03035	0.03026	0.03191	0.0323	0.03308	0.03402
0.33015	0.00063214	0.000908312	0.00454	0.00451	0.01084	0.01094	0.01377	0.01361	0.01806	0.01805	0.02189	0.02196	0.02564	0.02561	0.0274	0.02744	0.03026	0.03031	0.03199	0.03234	0.03317	0.03405
0.33145	0.00066003	0.000911809	0.00452	0.00452	0.0108	0.01097	0.01367	0.01365	0.01795	0.01809	0.02185	0.02201	0.02562	0.02566	0.02733	0.02749	0.03008	0.03036	0.03208	0.03238	0.03316	0.03408
0.33275	0.00068261	0.000915303	0.00456	0.00454	0.01089	0.01099	0.01373	0.01368	0.01794	0.01814	0.02197	0.02206	0.02568	0.02572	0.02742	0.02755	0.0301	0.03041	0.03213	0.03243	0.03311	0.03411
0.33406	0.00053485	0.000918825	0.00458	0.00455	0.01094	0.01102	0.01371	0.01372	0.01793	0.01818	0.02204	0.02211	0.02571	0.02577	0.02746	0.0276	0.03012	0.03046	0.03205	0.03247	0.03299	0.03414
0.33536	0.00055404	0.000922311	0.00458	0.00456	0.01104	0.01105	0.01377	0.01375	0.01801	0.01822	0.02214	0.02216	0.02579	0.02582	0.02768	0.02765	0.03029	0.03051	0.03206	0.03251	0.03307	0.03416
0.33669	0.00053126	0.000925862	0.00452	0.00458	0.01107	0.01107	0.01385	0.01378	0.01814	0.01827	0.0221	0.02221	0.02577	0.02588	0.02786	0.0277	0.03046	0.03056	0.03204	0.03255	0.03301	0.03419
0.338	0.00061379	0.000929372	0.00459	0.00459	0.01115	0.0111	0.014	0.01382	0.01835	0.01831	0.02221	0.02226	0.02587	0.02593	0.02802	0.02776	0.03065	0.0306	0.03219	0.03259	0.03318	0.03422
0.33932	0.00066883	0.000932913	0.00457	0.00461	0.01105	0.01113	0.01401	0.01385	0.0183	0.01835	0.02212	0.0223	0.02596	0.02598	0.02792	0.02781	0.03059	0.03065	0.03214	0.03263	0.03327	0.03425
0.34066	0.0007612	0.000936485	0.00459	0.00462	0.01101	0.01115	0.01406	0.01388	0.01831	0.0184	0.02223	0.02235	0.02608	0.02604	0.02784	0.02786	0.03047	0.0307	0.03227	0.03267	0.03339	0.03428
0.34199	0.00085348	0.000940015	0.00454	0.00463	0.011	0.01118	0.01402	0.01392	0.01834	0.01844	0.02233	0.0224	0.02608	0.02609	0.02785	0.02791	0.03048	0.03075	0.03234	0.03271	0.0334	0.0343
0.34334	0.00092816	0.000943613	0.00467	0.00465	0.01115	0.01121	0.01413	0.01395	0.01834	0.01848	0.02252	0.02245	0.0262	0.02614	0.02797	0.02796	0.03057	0.03079	0.0324	0.03275	0.0334	0.03433
0.34468	0.00082899	0.000947169	0.00456	0.00466	0.01121	0.01124	0.01405	0.01399	0.01832	0.01853	0.02253	0.0225	0.02616	0.02619	0.02804	0.02802	0.0306	0.03084	0.0323	0.03279	0.03338	0.03436
0.34603	0.00078637	0.000950756	0.00457	0.00468	0.0113	0.01126	0.01413	0.01402	0.01847	0.01857	0.02262	0.02255	0.02615	0.02625	0.02819	0.02807	0.03076	0.03089	0.0323	0.03282	0.03334	0.03438
0.34739	0.00082411	0.000954371	0.00465	0.00469	0.01132	0.01129	0.01425	0.01405	0.01866	0.01861	0.02262	0.0226	0.02622	0.0263	0.02838	0.02812	0.03095	0.03094	0.03232	0.03286	0.03349	0.03441
0.34875	0.00085923	0.000957984	0.00474	0.0047	0.01132	0.01132	0.01431	0.01409	0.01873	0.01866	0.02265	0.02265	0.02633	0.02635	0.02834	0.02817	0.03103	0.03098	0.03246	0.0329	0.03356	0.03444
0.35011	0.00082115	0.00096159	0.00465	0.00472	0.01117	0.01134	0.01423	0.01412	0.0186	0.0187	0.0226	0.0227	0.02636	0.02641	0.02815	0.02822	0.03084	0.03103	0.03248	0.03294	0.03363	0.03447
0.35149	0.00079413	0.000965226	0.00474	0.00473	0.01115	0.01137	0.01416	0.01416	0.01855	0.01874	0.02261	0.02275	0.02637	0.02646	0.02805	0.02827	0.03068	0.03108	0.03255	0.03298	0.03362	0.03449
0.35286	0.0008496	0.000968861	0.00477	0.00475	0.01117	0.0114	0.01419	0.01419	0.01856	0.01879	0.02268	0.0228	0.0264	0.02651	0.02812	0.02833	0.03075	0.03112	0.03264	0.03302	0.03359	0.03452
0.35424	0.00062744	0.000972486	0.00478	0.00476	0.01126	0.01142	0.01418	0.01422	0.01847	0.01883	0.02269	0.02285	0.02638	0.02656	0.02822	0.02838	0.03079	0.03117	0.03255	0.03306	0.03337	0.03454
0.35563	0.00066843	0.000976144	0.00475	0.00478	0.01141	0.01145	0.01424	0.01426	0.0186	0.01887	0.02277	0.0229	0.02643	0.02661	0.0284	0.02843	0.03092	0.03121	0.03255	0.03309	0.03339	0.03457
0.35701	0.00055755	0.000979797	0.00478	0.00479	0.01142	0.01148	0.0143	0.01429	0.01875	0.01892	0.02275	0.02294	0.02638	0.02667	0.02858	0.02848	0.0311	0.03126	0.03255	0.03313	0.03342	0.0346
0.35841	0.00061143	0.000983478	0.00476	0.0048	0.01141	0.01151	0.01441	0.01433	0.01887	0.01896	0.02273	0.02299	0.02647	0.02672	0.02859	0.02853	0.03119	0.03131	0.03265	0.03317	0.03355	0.03462
0.35983	0.00068244	0.000987185	0.00474	0.00482	0.01134	0.01153	0.01443	0.01436	0.01879	0.019	0.02275	0.02304	0.02658	0.02677	0.02854	0.02858	0.03107	0.03135	0.03264	0.03321	0.03363	0.03465
0.36123	0.00080139	0.000990857	0.00473	0.00483	0.01131	0.01156	0.01446	0.01439	0.01877	0.01905	0.02289	0.02309	0.02664	0.02682	0.02849	0.02863	0.03095	0.0314	0.03282	0.03324	0.0337	0.03467
0.36264	0.0008896	0.000994555	0.00479	0.00485	0.01134	0.01159	0.01449	0.01443	0.01887	0.01909	0.023	0.02314	0.02674	0.02688	0.02854	0.02868	0.03099	0.03144	0.03279	0.03328	0.03372	0.0347
0.36406	0.0009105	0.000998284	0.0048	0.00486	0.01151	0.01161	0.01449	0.01446	0.01887	0.01913	0.02307	0.02319	0.02678	0.02693	0.02871	0.02873	0.03114	0.03149	0.03276	0.03332	0.03368	0.03472
0.36549	0.00092634	0.001	0.00475	0.00488	0.01164	0.01164	0.01459	0.01449	0.01891	0.01917	0.02322	0.02324	0.02683	0.02698	0.02886	0.02878	0.03135	0.03153	0.03276	0.03335	0.03367	0.03475
0.36691	0.00102	0.00101	0.00484	0.00489	0.01176	0.01167	0.0147	0.01453	0.01918	0.01922	0.02328	0.02329	0.02692	0.02703	0.02907	0.02883	0.03156	0.03158	0.03286	0.03339	0.03388	0.03477
0.36835	0.00093877	0.00101	0.00484	0.00491	0.01165	0.01169	0.01474	0.01456	0.01922	0.01926	0.02327	0.02334	0.02698	0.02708	0.02905	0.02888	0.0316	0.03162	0.03288	0.03343	0.03397	0.0348
0.36979	0.00091758	0.00101	0.00481	0.00492	0.01155	0.01172	0.01474	0.0146	0.01918	0.0193	0.02317	0.02339	0.02699	0.02713	0.02884	0.02893	0.03151	0.03167	0.03291	0.03346	0.03399	0.03482
0.37124	0.00099582	0.00102	0.00484	0.00493	0.01151	0.01175	0.0147	0.01463	0.0191	0.01935	0.02327	0.02343	0.02711	0.02719	0.02882	0.02898	0.03136	0.03171	0.03303	0.0335	0.03407	0.03484
0.37269	0.00093868	0.00102	0.00496	0.00495	0.01155	0.01177	0.01468	0.01466	0.01913	0.01939	0.02338	0.02348	0.02713	0.02724	0.02881	0.02903	0.03134	0.03176	0.03308	0.03354	0.03405	0.03487
0.37415	0.00080706	0.00102	0.00497	0.00496	0.01159	0.0118	0.01462	0.0147	0.01907	0.01943	0.02343	0.02353	0.0271	0.02729	0.02894	0.02908	0.03139	0.0318	0.03301	0.03357	0.03388	0.03489
0.37561	0.00079507	0.00103	0.00498	0.00498	0.01179	0.01183	0.01476	0.01473	0.01914	0.01948	0.02342	0.02358	0.02711	0.02734	0.0291	0.02913	0.03162	0.03185	0.03298	0.03361	0.03385	0.03492
0.37707	0.00077365	0.00103	0.005	0.00499	0.01186	0.01186	0.01481	0.01476	0.01932	0.01952	0.02347	0.02363	0.02716	0.02739	0.02935	0.02918	0.03185	0.03189	0.0331	0.03364	0.03393	0.03494
0.37855	0.0007038	0.00104	0.00501	0.00501	0.01171	0.01188	0.01481	0.0148	0.01936	0.01956	0.02343	0.02368	0.02715	0.02744	0.02923	0.02923	0.03175	0.03193	0.03309	0.03368	0.03403	0.03496
0.38003	0.0007815	0.00104	0.00502	0.00502	0.01172	0.01191	0.01487	0.01483	0.01935	0.0196	0.02343	0.02373	0.02726	0.02749	0.02908	0.02928	0.03164	0.03198	0.03319	0.03371	0.03403	0.03498
0.38151	0.00090035	0.00104	0.005	0.00504	0.01179	0.01194	0.01493	0.01487	0.01935	0.01965	0.02354	0.02377	0.02733	0.02754	0.02917	0.02933	0.03162	0.03202	0.03328	0.03375	0.03415	0.03501
0.383	0.00094187	0.00105	0.00517	0.00505	0.01181	0.01196	0.01492	0.0149	0.01937	0.01969	0.02372	0.02382	0.02735	0.02759	0.02926	0.02938	0.03162	0.03206	0.03325	0.03378	0.03409	0.03503
0.3845	0.00091059	0.00105	0.00502	0.00507	0.01189	0.01199	0.01492	0.01493	0.01943	0.01973	0.02376	0.02387	0.02743	0.02764	0.02935	0.02943	0.03171	0.03211	0.03319	0.03382	0.03403	0.03505
0.386	0.00095722	0.00106	0.00508	0.00508	0.0121	0.01202	0.01513	0.01497	0.0196	0.01977	0.02387	0.02392	0.02759	0.0277	0.02966	0.02948	0.03206	0.03215	0.0333	0.03385	0.03412	0.03508
0.38751	0.00103	0.00106	0.00509	0.00509	0.01208	0.01204	0.01524	0.015	0.01977	0.01982	0.02394	0.02397	0.02767	0.02775	0.02982	0.02953	0.03228	0.03219	0.03333	0.03388	0.03428	0.0351
0.38903	0.00103	0.00106	0.00513	0.00511	0.01197	0.01207	0.01519	0.01503	0.01983	0.01986	0.02395	0.02402	0.02773	0.0278	0.02973	0.02957	0.0322	0.03223	0.0334	0.03392	0.0344	0.03512
0.39055	0.00111	0.00107	0.00508	0.00512	0.01189	0.0121	0.01517	0.01507	0.01976	0.0199	0.02389	0.02406	0.0278	0.02785	0.02954	0.02962	0.03202	0.03228	0.03346	0.03395	0.03447	0.03514
0.39208	0.00119	0.00107	0.00519	0.00514	0.01199	0.01213	0.01524	0.0151	0.0197	0.01995	0.02403	0.02411	0.02787	0.0279	0.02959	0.02967	0.03201	0.03232	0.03359	0.03398	0.0345	0.03516
0.3936	0.00105	0.00107	0.00524	0.00515	0.01195	0.01215	0.01518	0.01514	0.01969	0.01999	0.02407	0.02416	0.02786	0.02795	0.02964	0.02972	0.03201	0.03236	0.03347	0.03402	0.03442	0.03519
0.39514	0.00094392	0.00108	0.0052	0.00517	0.01207	0.01218	0.01513	0.01517	0.01974	0.02003	0.0241	0.02421	0.02783	0.028	0.02978	0.02977	0.03214	0.0324	0.03346	0.03405	0.03435	0.03521
0.39668	0.0009095	0.00108	0.00513	0.00518	0.01211	0.01221	0.01525	0.0152	0.01984	0.02007	0.02411	0.02426	0.02777	0.02805	0.02995	0.02982	0.0323	0.03244	0.03347	0.03408	0.03425	0.03523
0.39823	0.00085199	0.00109	0.00528	0.0052	0.01214	0.01223	0.01534	0.01524	0.01996	0.02011	0.02411	0.0243	0.02787	0.0281	0.02992	0.02986	0.03242	0.03249	0.03351	0.03412	0.03443	0.03525
0.39979	0.0008457	0.00109	0.00522	0.00521	0.01199	0.01226	0.01524	0.01527	0.01991	0.02016	0.02404	0.02435	0.02788	0.02815	0.02979	0.02991	0.0322	0.03253	0.03355	0.03415	0.03448	0.03527
0.40134	0.0009807	0.00109	0.00522	0.00523	0.01201	0.01229	0.01524	0.0153	0.01985	0.0202	0.02408	0.0244	0.02789	0.0282	0.02968	0.02996	0.03208	0.03257	0.0337	0.03418	0.03445	0.03529
0.40291	0.00099244	0.0011	0.0053	0.00524	0.01215	0.01231	0.01537	0.01534	0.01987	0.02024	0.02428	0.02445	0.02795	0.02825	0.02985	0.03001	0.03213	0.03261	0.0337	0.03421	0.0344	0.03531
0.40447	0.00093376	0.0011	0.00528	0.00526	0.01228	0.01234	0.01532	0.01537	0.01995	0.02028	0.02434	0.0245	0.02796	0.0283	0.03001	0.03006	0.03226	0.03265	0.03365	0.03425	0.03433	0.03533
0.40606	0.00094677	0.00111	0.00526	0.00527	0.01238	0.01237	0.01544	0.0154	0.02017	0.02033	0.02444	0.02454	0.02805	0.02835	0.03029	0.0301	0.03247	0.03269	0.03369	0.03428	0.0344	0.03535
0.40764	0.00105	0.00111	0.00529	0.00529	0.01245	0.01239	0.01562	0.01544	0.02035	0.02037	0.02449	0.02459	0.02821	0.02839	0.03038	0.03015	0.0328	0.03273	0.03375	0.03431	0.03459	0.03537
0.40924	0.00108	0.00111	0.00529	0.0053	0.01236	0.01242	0.01567	0.01547	0.02036	0.02041	0.0245	0.02464	0.02835	0.02844	0.03033	0.0302	0.03265	0.03277	0.03384	0.03434	0.03477	0.03539
0.41083	0.00118	0.00112	0.0053	0.00532	0.01226	0.01245	0.01563	0.0155	0.02034	0.02045	0.02453	0.02469	0.02846	0.02849	0.03024	0.03024	0.03256	0.03281	0.03395	0.03437	0.0348	0.03541
0.41244	0.00126	0.00112	0.00536	0.00533	0.01236	0.01248	0.01563	0.01554	0.02034	0.02049	0.02468	0.02473	0.02849	0.02854	0.03028	0.03029	0.03257	0.03285	0.034	0.0344	0.03478	0.03543
0.41404	0.0011	0.00113	0.00531	0.00535	0.0124	0.0125	0.01554	0.01557	0.02022	0.02054	0.02466	0.02478	0.02846	0.02859	0.03031	0.03034	0.03258	0.03289	0.03386	0.03443	0.03471	0.03545
0.41565	0.00108	0.00113	0.00534	0.00536	0.01252	0.01253	0.01564	0.0156	0.02044	0.02058	0.02472	0.02483	0.0285	0.02864	0.03055	0.03038	0.03275	0.03293	0.03383	0.03447	0.03469	0.03547
0.41728	0.00111	0.00113	0.00545	0.00538	0.01252	0.01256	0.01581	0.01564	0.02054	0.02062	0.02476	0.02488	0.02855	0.02869	0.03071	0.03043	0.03302	0.03297	0.03395	0.0345	0.03481	0.03549
0.4189	0.00105	0.00114	0.00546	0.00539	0.01244	0.01258	0.01577	0.01567	0.02053	0.02066	0.02476	0.02492	0.02853	0.02874	0.03054	0.03048	0.03289	0.03301	0.03396	0.03453	0.0349	0.03551
0.42054	0.00109	0.00114	0.00545	0.00541	0.01239	0.01261	0.01573	0.0157	0.0205	0.0207	0.02475	0.02497	0.02857	0.02879	0.03038	0.03052	0.0327	0.03305	0.03406	0.03456	0.03489	0.03553
0.42218	0.00111	0.00115	0.00549	0.00542	0.01238	0.01264	0.01571	0.01574	0.02041	0.02075	0.02479	0.02502	0.02858	0.02883	0.03042	0.03057	0.03265	0.03309	0.03409	0.03459	0.03483	0.03555
0.42383	0.00103	0.00115	0.00553	0.00544	0.01261	0.01266	0.01571	0.01577	0.02045	0.02079	0.02492	0.02506	0.02861	0.02888	0.03054	0.03062	0.03278	0.03313	0.03406	0.03462	0.03472	0.03557
0.42547	0.00102	0.00115	0.00553	0.00545	0.01273	0.01269	0.01583	0.0158	0.0206	0.02083	0.025	0.02511	0.02866	0.02893	0.03078	0.03066	0.03299	0.03317	0.03409	0.03465	0.03472	0.03559
0.42714	0.00103	0.00116	0.0056	0.00547	0.01274	0.01272	0.01596	0.01584	0.02083	0.02087	0.02507	0.02516	0.02875	0.02898	0.03093	0.03071	0.03319	0.03321	0.03411	0.03468	0.03487	0.03561
0.4288	0.00112	0.00116	0.00554	0.00548	0.01274	0.01274	0.01598	0.01587	0.02085	0.02091	0.02505	0.02521	0.02889	0.02903	0.03089	0.03075	0.03322	0.03324	0.03421	0.03471	0.03501	0.03562
0.43046	0.00123	0.00117	0.00559	0.0055	0.01268	0.01277	0.01603	0.0159	0.02084	0.02095	0.02514	0.02525	0.02899	0.02907	0.03079	0.0308	0.03303	0.03328	0.0344	0.03473	0.03513	0.03564
0.43214	0.00123	0.00117	0.00563	0.00551	0.0127	0.0128	0.01599	0.01594	0.02083	0.021	0.02521	0.0253	0.02909	0.02912	0.03083	0.03084	0.03301	0.03332	0.03435	0.03476	0.03512	0.03566
0.43383	0.00117	0.00118	0.00556	0.00553	0.01273	0.01282	0.01596	0.01597	0.02076	0.02104	0.02525	0.02535	0.02903	0.02917	0.03093	0.03089	0.03311	0.03336	0.03425	0.03479	0.03498	0.03568
0.43551	0.0012	0.00118	0.00554	0.00554	0.01288	0.01285	0.01605	0.016	0.02096	0.02108	0.02537	0.02539	0.02914	0.02922	0.03117	0.03093	0.03336	0.03339	0.03429	0.03482	0.03505	0.0357
0.43721	0.00114	0.00118	0.00558	0.00556	0.01286	0.01288	0.01616	0.01604	0.02112	0.02112	0.02535	0.02544	0.02912	0.02926	0.03127	0.03098	0.03348	0.03343	0.03434	0.03485	0.03516	0.03571
0.43891	0.00117	0.00119	0.00557	0.00557	0.01275	0.0129	0.01617	0.01607	0.02109	0.02116	0.0253	0.02548	0.02915	0.02931	0.0311	0.03102	0.03339	0.03347	0.03437	0.03488	0.03522	0.03573
0.44062	0.00125	0.00119	0.00561	0.00559	0.01271	0.01293	0.01613	0.0161	0.02101	0.0212	0.02535	0.02553	0.02919	0.02936	0.03099	0.03107	0.03321	0.03351	0.03442	0.03491	0.03525	0.03575
0.44234	0.00127	0.0012	0.00575	0.0056	0.01279	0.01296	0.01613	0.01613	0.02104	0.02124	0.02552	0.02558	0.0292	0.02941	0.03103	0.03111	0.03322	0.03354	0.03451	0.03493	0.03524	0.03577
0.44406	0.00123	0.0012	0.00579	0.00562	0.013	0.01298	0.01616	0.01617	0.02107	0.02128	0.02556	0.02562	0.0292	0.02945	0.03115	0.03116	0.0333	0.03358	0.03448	0.03496	0.03507	0.03578
0.44579	0.00118	0.0012	0.00577	0.00563	0.01315	0.01301	0.0162	0.0162	0.02117	0.02132	0.02567	0.02567	0.02923	0.0295	0.03139	0.0312	0.03355	0.03362	0.03447	0.03499	0.03508	0.0358
0.44753	0.00113	0.00121	0.00584	0.00565	0.01308	0.01304	0.01632	0.01623	0.02141	0.02137	0.02563	0.02572	0.02933	0.02955	0.03142	0.03124	0.03369	0.03365	0.03454	0.03502	0.03523	0.03582
0.44927	0.00114	0.00121	0.00576	0.00566	0.01301	0.01306	0.01635	0.01627	0.02134	0.02141	0.02558	0.02576	0.0294	0.02959	0.03129	0.03129	0.03356	0.03369	0.03465	0.03504	0.03529	0.03583
0.45103	0.00125	0.00122	0.00584	0.00568	0.01305	0.01309	0.01635	0.0163	0.02128	0.02145	0.02568	0.02581	0.02948	0.02964	0.0313	0.03133	0.03346	0.03372	0.0348	0.03507	0.03537	0.03585
0.45277	0.00129	0.00122	0.00591	0.00569	0.01305	0.01312	0.01633	0.01633	0.0214	0.02149	0.02584	0.02585	0.02957	0.02969	0.03136	0.03138	0.03349	0.03376	0.03473	0.0351	0.03529	0.03587
0.45454	0.00118	0.00123	0.00577	0.00571	0.01316	0.01314	0.01633	0.01636	0.02134	0.02153	0.02583	0.0259	0.0296	0.02973	0.03151	0.03142	0.03355	0.0338	0.03467	0.03512	0.03521	0.03588
0.4563	0.00126	0.00123	0.00582	0.00572	0.01331	0.01317	0.01654	0.0164	0.02154	0.02157	0.02594	0.02594	0.0297	0.02978	0.03182	0.03146	0.03391	0.03383	0.03472	0.03515	0.03537	0.0359
0.45808	0.00131	0.00123	0.00589	0.00574	0.01321	0.0132	0.01661	0.01643	0.02176	0.02161	0.02593	0.02599	0.02976	0.02982	0.03177	0.03151	0.03398	0.03387	0.03476	0.03518	0.03558	0.03592
0.45986	0.00131	0.00124	0.00578	0.00575	0.01308	0.01322	0.01655	0.01646	0.02156	0.02165	0.02585	0.02604	0.02973	0.02987	0.03154	0.03155	0.03374	0.0339	0.03479	0.0352	0.03555	0.03593
0.46165	0.00137	0.00124	0.00587	0.00577	0.01312	0.01325	0.01653	0.01649	0.02154	0.02169	0.02602	0.02608	0.02977	0.02992	0.03147	0.03159	0.03366	0.03394	0.03486	0.03523	0.03553	0.03595
0.46345	0.00131	0.00125	0.00596	0.00578	0.01315	0.01327	0.01644	0.01653	0.0215	0.02173	0.02609	0.02613	0.02977	0.02996	0.03153	0.03163	0.03366	0.03397	0.03477	0.03525	0.03541	0.03596
0.46525	0.00128	0.00125	0.00592	0.0058	0.0134	0.0133	0.01655	0.01656	0.02163	0.02177	0.02617	0.02617	0.02979	0.03001	0.0318	0.03168	0.03397	0.03401	0.03482	0.03528	0.03541	0.03598
0.46706	0.0013	0.00126	0.00602	0.00581	0.01341	0.01333	0.01668	0.01659	0.02185	0.02181	0.02627	0.02622	0.02984	0.03005	0.03189	0.03172	0.03421	0.03404	0.03487	0.03531	0.03547	0.03599
0.46887	0.00125	0.00126	0.00607	0.00583	0.01329	0.01335	0.01667	0.01662	0.02188	0.02185	0.02618	0.02626	0.02995	0.0301	0.03177	0.03176	0.03403	0.03407	0.03495	0.03533	0.03559	0.03601
0.4707	0.00127	0.00126	0.00603	0.00584	0.01326	0.01338	0.01665	0.01666	0.02177	0.02189	0.02615	0.02631	0.02997	0.03014	0.03166	0.0318	0.03386	0.03411	0.03508	0.03536	0.03553	0.03603
0.47252	0.00122	0.00127	0.00614	0.00586	0.01335	0.01341	0.01665	0.01669	0.0217	0.02193	0.02629	0.02635	0.03006	0.03019	0.03175	0.03185	0.03383	0.03414	0.03507	0.03538	0.03552	0.03604
0.47436	0.00116	0.00127	0.00607	0.00587	0.01341	0.01343	0.01664	0.01672	0.02177	0.02197	0.02637	0.0264	0.03005	0.03023	0.03193	0.03189	0.03396	0.03418	0.03494	0.03541	0.03542	0.03606
0.47621	0.00122	0.00128	0.00601	0.00589	0.0135	0.01346	0.01681	0.01675	0.02199	0.02201	0.02637	0.02644	0.03017	0.03028	0.03218	0.03193	0.03424	0.03421	0.035	0.03543	0.03549	0.03607
0.47806	0.0013	0.00128	0.00611	0.0059	0.01356	0.01348	0.01691	0.01678	0.0221	0.02205	0.02644	0.02649	0.0303	0.03032	0.03218	0.03197	0.03433	0.03424	0.03505	0.03545	0.03577	0.03609
0.47992	0.00139	0.00129	0.00605	0.00592	0.0134	0.01351	0.01687	0.01682	0.02206	0.02209	0.02641	0.02653	0.03031	0.03036	0.03199	0.03201	0.03409	0.03428	0.03514	0.03548	0.03579	0.0361
0.48179	0.00154	0.00129	0.00612	0.00594	0.01347	0.01354	0.0169	0.01685	0.02203	0.02213	0.02656	0.02658	0.03039	0.03041	0.03204	0.03205	0.03409	0.03431	0.03521	0.0355	0.03577	0.03611
0.48366	0.00143	0.0013	0.00611	0.00595	0.01359	0.01356	0.01688	0.01688	0.02203	0.02217	0.02668	0.02662	0.03035	0.03045	0.03209	0.03209	0.03413	0.03434	0.03509	0.03553	0.03569	0.03613
0.48554	0.00141	0.0013	0.00614	0.00597	0.01367	0.01359	0.017	0.01691	0.02222	0.02221	0.02673	0.02666	0.03039	0.0305	0.03232	0.03214	0.03438	0.03437	0.03507	0.03555	0.03568	0.03614
0.48743	0.00144	0.0013	0.00628	0.00598	0.01373	0.01362	0.01712	0.01694	0.02237	0.02225	0.02677	0.02671	0.03052	0.03054	0.03243	0.03218	0.0346	0.03441	0.03522	0.03557	0.03585	0.03616
0.48933	0.00138	0.00131	0.00628	0.006	0.01355	0.01364	0.01705	0.01698	0.02229	0.02229	0.02671	0.02675	0.03052	0.03058	0.03219	0.03222	0.03436	0.03444	0.03529	0.0356	0.03594	0.03617
0.49123	0.00138	0.00131	0.00629	0.00601	0.01352	0.01367	0.017	0.01701	0.02219	0.02233	0.02667	0.0268	0.03054	0.03063	0.03209	0.03226	0.03417	0.03447	0.03537	0.03562	0.03583	0.03619
0.49312	0.00128	0.00132	0.00635	0.00603	0.01364	0.01369	0.01697	0.01704	0.02215	0.02237	0.02679	0.02684	0.03056	0.03067	0.03221	0.0323	0.03424	0.0345	0.03535	0.03564	0.03567	0.0362
0.49505	0.00126	0.00132	0.00633	0.00604	0.01378	0.01372	0.01702	0.01707	0.02232	0.02241	0.02688	0.02688	0.03059	0.03071	0.03246	0.03234	0.03439	0.03453	0.0353	0.03567	0.03566	0.03621
0.49698	0.00128	0.00133	0.00634	0.00606	0.01384	0.01375	0.01719	0.0171	0.02247	0.02245	0.02685	0.02693	0.03065	0.03076	0.03261	0.03238	0.03465	0.03456	0.03536	0.03569	0.03581	0.03623
0.4989	0.0014	0.00133	0.00631	0.00607	0.01381	0.01377	0.01727	0.01713	0.02253	0.02249	0.02686	0.02697	0.03079	0.0308	0.03249	0.03242	0.03455	0.0346	0.03544	0.03571	0.03601	0.03624
0.50084	0.00153	0.00134	0.00635	0.00609	0.01377	0.0138	0.01725	0.01717	0.02253	0.02253	0.027	0.02702	0.03087	0.03084	0.03245	0.03246	0.03446	0.03463	0.03552	0.03573	0.03606	0.03625
0.50279	0.00158	0.00134	0.00635	0.0061	0.01388	0.01382	0.01721	0.0172	0.02251	0.02257	0.02715	0.02706	0.0309	0.03089	0.03249	0.0325	0.03453	0.03466	0.0355	0.03576	0.03594	0.03627
0.50474	0.00155	0.00134	0.00635	0.00612	0.01405	0.01385	0.01735	0.01723	0.0226	0.0226	0.02726	0.0271	0.03094	0.03093	0.03271	0.03254	0.03472	0.03469	0.03546	0.03578	0.03595	0.03628
0.5067	0.0015	0.00135	0.00641	0.00613	0.01401	0.01387	0.01742	0.01726	0.02279	0.02264	0.02721	0.02715	0.03095	0.03097	0.03285	0.03258	0.03489	0.03472	0.03543	0.0358	0.03603	0.03629
0.50866	0.00156	0.00135	0.00647	0.00615	0.01391	0.0139	0.01748	0.01729	0.02279	0.02268	0.02721	0.02719	0.03106	0.03101	0.03267	0.03261	0.03489	0.03475	0.03555	0.03582	0.03615	0.03631
0.51064	0.00159	0.00136	0.00656	0.00616	0.0139	0.01393	0.01739	0.01732	0.02273	0.02272	0.02727	0.02723	0.03112	0.03106	0.03255	0.03265	0.03465	0.03478	0.03569	0.03584	0.03623	0.03632
0.51263	0.00146	0.00136	0.00658	0.00618	0.01392	0.01395	0.01732	0.01735	0.02263	0.02276	0.02731	0.02728	0.03105	0.0311	0.03257	0.03269	0.0346	0.03481	0.03565	0.03586	0.036	0.03633
0.51461	0.00134	0.00137	0.0065	0.0062	0.01409	0.01398	0.01737	0.01739	0.02266	0.0228	0.02731	0.02732	0.03105	0.03114	0.0328	0.03273	0.03475	0.03484	0.03556	0.03589	0.03593	0.03634
0.51661	0.00131	0.00137	0.00657	0.00621	0.01407	0.014	0.0175	0.01742	0.02287	0.02284	0.0273	0.02736	0.0311	0.03118	0.03294	0.03277	0.03495	0.03487	0.03562	0.03591	0.036	0.03636
0.51861	0.00137	0.00138	0.00655	0.00623	0.01404	0.01403	0.01752	0.01745	0.02288	0.02287	0.02725	0.0274	0.03117	0.03122	0.03281	0.03281	0.03485	0.0349	0.03568	0.03593	0.03611	0.03637
0.52063	0.00154	0.00138	0.00654	0.00624	0.01406	0.01405	0.01753	0.01748	0.02286	0.02291	0.02738	0.02745	0.03124	0.03126	0.03278	0.03285	0.03471	0.03493	0.03579	0.03595	0.03616	0.03638
0.52265	0.00155	0.00139	0.00654	0.00626	0.01409	0.01408	0.01752	0.01751	0.02289	0.02295	0.02749	0.02749	0.0313	0.03131	0.03285	0.03288	0.03471	0.03496	0.03568	0.03597	0.03608	0.03639
0.52468	0.00156	0.00139	0.00645	0.00627	0.0143	0.0141	0.01759	0.01754	0.02293	0.02299	0.02759	0.02753	0.03137	0.03135	0.03307	0.03292	0.03498	0.03498	0.03563	0.03599	0.03605	0.03641
0.52671	0.00164	0.0014	0.00656	0.00629	0.01433	0.01413	0.01775	0.01757	0.0232	0.02303	0.02768	0.02757	0.03148	0.03139	0.03328	0.03296	0.03525	0.03501	0.0357	0.03601	0.03626	0.03642
0.52875	0.00163	0.0014	0.00658	0.0063	0.01417	0.01415	0.01779	0.0176	0.02321	0.02306	0.02757	0.02761	0.03151	0.03143	0.03306	0.033	0.03511	0.03504	0.03575	0.03603	0.03635	0.03643
0.5308	0.00169	0.0014	0.00664	0.00632	0.01413	0.01418	0.01773	0.01763	0.02304	0.0231	0.02762	0.02766	0.03156	0.03147	0.03288	0.03303	0.0349	0.03507	0.03584	0.03605	0.03631	0.03644
0.53286	0.00161	0.00141	0.00675	0.00633	0.01416	0.01421	0.01766	0.01766	0.02307	0.02314	0.02774	0.0277	0.03155	0.03151	0.033	0.03307	0.03485	0.0351	0.03583	0.03607	0.03623	0.03645
0.53494	0.00149	0.00141	0.00667	0.00635	0.01434	0.01423	0.01775	0.0177	0.02312	0.02318	0.02774	0.02774	0.03148	0.03155	0.03321	0.03311	0.03509	0.03513	0.03577	0.03609	0.03613	0.03647
0.53701	0.00147	0.00142	0.00677	0.00636	0.01437	0.01426	0.01783	0.01773	0.02329	0.02321	0.02774	0.02778	0.03155	0.03159	0.03329	0.03314	0.03527	0.03515	0.03583	0.03611	0.0363	0.03648
0.53909	0.00148	0.00142	0.00674	0.00638	0.01428	0.01428	0.0178	0.01776	0.02328	0.02325	0.02768	0.02782	0.03165	0.03163	0.0331	0.03318	0.03505	0.03518	0.03593	0.03613	0.03635	0.03649
0.54117	0.00162	0.00143	0.00679	0.0064	0.01435	0.01431	0.01782	0.01779	0.02324	0.02329	0.02783	0.02787	0.0317	0.03167	0.03311	0.03322	0.03499	0.03521	0.036	0.03615	0.03632	0.0365
0.54327	0.00158	0.00143	0.00676	0.00641	0.01446	0.01433	0.01778	0.01782	0.02324	0.02333	0.02795	0.02791	0.03165	0.03171	0.03321	0.03325	0.03502	0.03524	0.03587	0.03617	0.03617	0.03651
0.54539	0.00167	0.00144	0.00676	0.00643	0.01464	0.01436	0.01801	0.01785	0.02347	0.02336	0.02802	0.02795	0.03179	0.03175	0.03351	0.03329	0.03536	0.03526	0.03592	0.03618	0.03631	0.03652
0.5475	0.0017	0.00144	0.00681	0.00644	0.01458	0.01438	0.01808	0.01788	0.02362	0.0234	0.02804	0.02799	0.03198	0.03179	0.03352	0.03332	0.03552	0.03529	0.03597	0.0362	0.0365	0.03653
0.54963	0.00177	0.00145	0.00675	0.00646	0.01443	0.01441	0.0181	0.01791	0.02356	0.02344	0.02804	0.02803	0.03202	0.03183	0.03335	0.03336	0.03528	0.03532	0.03609	0.03622	0.03657	0.03655
0.55175	0.00179	0.00145	0.00682	0.00647	0.01441	0.01443	0.01801	0.01794	0.02345	0.02347	0.02812	0.02807	0.03204	0.03187	0.03334	0.0334	0.03517	0.03534	0.03606	0.03624	0.03651	0.03656
0.55389	0.00162	0.00146	0.00677	0.00649	0.01446	0.01446	0.0179	0.01797	0.02339	0.02351	0.02806	0.02811	0.03194	0.03191	0.03339	0.03343	0.03518	0.03537	0.03592	0.03626	0.03637	0.03657
0.55604	0.0016	0.00146	0.00688	0.0065	0.01459	0.01448	0.01812	0.018	0.02358	0.02355	0.02812	0.02815	0.03194	0.03195	0.03363	0.03347	0.03545	0.0354	0.03602	0.03628	0.03642	0.03658
0.5582	0.00159	0.00147	0.00689	0.00652	0.01447	0.01451	0.0181	0.01803	0.02361	0.02358	0.02807	0.02819	0.03196	0.03198	0.03343	0.0335	0.03538	0.03542	0.03601	0.03629	0.03652	0.03659
0.56036	0.00159	0.00147	0.00683	0.00653	0.01442	0.01453	0.01804	0.01806	0.02348	0.02362	0.02806	0.02823	0.03195	0.03202	0.0333	0.03354	0.03514	0.03545	0.03607	0.03631	0.03645	0.0366
0.56253	0.0016	0.00148	0.00693	0.00655	0.01463	0.01456	0.01805	0.01809	0.02349	0.02366	0.02825	0.02827	0.03202	0.03206	0.03341	0.03357	0.03516	0.03547	0.03611	0.03633	0.03632	0.03661
0.56471	0.00153	0.00148	0.00688	0.00656	0.01478	0.01458	0.01809	0.01812	0.02365	0.02369	0.02832	0.02831	0.03203	0.0321	0.03365	0.03361	0.03539	0.0355	0.03601	0.03635	0.03632	0.03662
0.5669	0.00166	0.00149	0.00688	0.00658	0.01483	0.0146	0.01829	0.01815	0.02383	0.02373	0.02834	0.02835	0.03219	0.03214	0.03377	0.03364	0.03563	0.03552	0.0361	0.03636	0.03652	0.03663
0.5691	0.00172	0.00149	0.00692	0.00659	0.01466	0.01463	0.01829	0.01818	0.02382	0.02377	0.0283	0.02839	0.03231	0.03218	0.03361	0.03367	0.03545	0.03555	0.03618	0.03638	0.03664	0.03664
0.5713	0.00177	0.00149	0.0069	0.00661	0.01461	0.01465	0.0182	0.01821	0.02371	0.0238	0.02839	0.02843	0.03231	0.03221	0.03355	0.03371	0.0353	0.03557	0.03622	0.0364	0.03658	0.03665
0.57351	0.00172	0.0015	0.00688	0.00663	0.01477	0.01468	0.01822	0.01824	0.02369	0.02384	0.02847	0.02847	0.03234	0.03225	0.03371	0.03374	0.03539	0.0356	0.03612	0.03642	0.03653	0.03666
0.57574	0.00168	0.0015	0.00693	0.00664	0.01479	0.0147	0.01836	0.01827	0.02391	0.02387	0.02844	0.02851	0.03235	0.03229	0.03387	0.03378	0.03562	0.03562	0.03611	0.03643	0.03658	0.03667
0.57796	0.00168	0.00151	0.00701	0.00666	0.01477	0.01473	0.01839	0.0183	0.0239	0.02391	0.0284	0.02855	0.0324	0.03232	0.03369	0.03381	0.03559	0.03565	0.03618	0.03645	0.03673	0.03668
0.5802	0.00175	0.00151	0.00698	0.00667	0.01463	0.01475	0.01831	0.01833	0.02382	0.02395	0.02845	0.02859	0.03239	0.03236	0.03352	0.03384	0.03531	0.03567	0.03625	0.03647	0.03671	0.03669
0.58245	0.0017	0.00152	0.00703	0.00669	0.01485	0.01478	0.01831	0.01836	0.02379	0.02398	0.0286	0.02863	0.03237	0.0324	0.03368	0.03388	0.03536	0.0357	0.03622	0.03648	0.03652	0.0367
0.58471	0.00156	0.00152	0.00696	0.0067	0.01496	0.0148	0.01829	0.01838	0.02389	0.02402	0.02859	0.02867	0.0323	0.03244	0.03381	0.03391	0.03551	0.03572	0.03613	0.0365	0.03641	0.03671
0.58698	0.00161	0.00153	0.00706	0.00672	0.01496	0.01482	0.01845	0.01841	0.02411	0.02405	0.02859	0.02871	0.03244	0.03247	0.03392	0.03394	0.03568	0.03574	0.03618	0.03651	0.03657	0.03672
0.58925	0.00173	0.00153	0.00701	0.00673	0.01486	0.01485	0.01845	0.01844	0.024	0.02409	0.02863	0.02875	0.03257	0.03251	0.03374	0.03397	0.0355	0.03577	0.03632	0.03653	0.03671	0.03673
0.59152	0.00181	0.00154	0.00709	0.00675	0.01485	0.01487	0.01846	0.01847	0.02401	0.02412	0.02873	0.02879	0.03267	0.03254	0.03381	0.03401	0.03542	0.03579	0.03633	0.03655	0.03665	0.03674
0.59381	0.00173	0.00154	0.00699	0.00676	0.015	0.0149	0.01845	0.0185	0.024	0.02416	0.02876	0.02883	0.03265	0.03258	0.03398	0.03404	0.03561	0.03581	0.03624	0.03656	0.03659	0.03675
0.59611	0.00177	0.00155	0.0071	0.00678	0.01505	0.01492	0.01862	0.01853	0.02426	0.02419	0.0288	0.02887	0.03271	0.03262	0.03417	0.03407	0.0358	0.03584	0.03629	0.03658	0.03676	0.03676
0.59842	0.00174	0.00155	0.00702	0.00679	0.01489	0.01495	0.01859	0.01856	0.02416	0.02423	0.02867	0.0289	0.03271	0.03265	0.03391	0.0341	0.03565	0.03586	0.03625	0.03659	0.0368	0.03677
0.60074	0.00184	0.00156	0.00711	0.00681	0.01491	0.01497	0.01856	0.01859	0.02408	0.02426	0.02883	0.02894	0.03275	0.03269	0.03386	0.03414	0.03547	0.03588	0.03633	0.03661	0.0368	0.03678
0.60306	0.00166	0.00156	0.00707	0.00682	0.015	0.01499	0.01845	0.01862	0.02403	0.0243	0.02887	0.02898	0.0326	0.03272	0.03387	0.03417	0.03547	0.0359	0.03624	0.03662	0.03654	0.03679
0.6054	0.00162	0.00157	0.00705	0.00684	0.01514	0.01502	0.01858	0.01864	0.02418	0.02433	0.02889	0.02902	0.03264	0.03276	0.0341	0.0342	0.03575	0.03593	0.03624	0.03664	0.03657	0.0368
0.60775	0.00152	0.00157	0.0071	0.00686	0.01499	0.01504	0.01856	0.01867	0.02425	0.02437	0.02881	0.02906	0.03273	0.03279	0.03393	0.03423	0.03567	0.03595	0.03627	0.03665	0.03666	0.03681
0.6101	0.00165	0.00158	0.00711	0.00687	0.01499	0.01506	0.01858	0.0187	0.02417	0.0244	0.02881	0.02909	0.03282	0.03283	0.03388	0.03426	0.03545	0.03597	0.03643	0.03667	0.0367	0.03681
0.61246	0.00162	0.00158	0.0071	0.00689	0.01503	0.01509	0.01853	0.01873	0.02415	0.02443	0.02893	0.02913	0.03285	0.03286	0.03399	0.03429	0.03545	0.03599	0.03634	0.03668	0.03656	0.03682
0.61482	0.00162	0.00159	0.00708	0.0069	0.01523	0.01511	0.01871	0.01876	0.02428	0.02447	0.02898	0.02917	0.03295	0.0329	0.0343	0.03432	0.03576	0.03601	0.03635	0.0367	0.03665	0.03683
0.61721	0.00166	0.00159	0.00711	0.00692	0.01517	0.01514	0.0188	0.01879	0.02449	0.0245	0.02898	0.02921	0.03299	0.03293	0.03428	0.03435	0.03587	0.03603	0.03637	0.03671	0.03684	0.03684
0.6196	0.00175	0.0016	0.00702	0.00693	0.01505	0.01516	0.01876	0.01881	0.02433	0.02454	0.02896	0.02924	0.03302	0.03297	0.03405	0.03438	0.03558	0.03606	0.03642	0.03672	0.03686	0.03685
0.62199	0.00176	0.0016	0.00715	0.00695	0.01513	0.01518	0.0187	0.01884	0.02428	0.02457	0.02909	0.02928	0.033	0.033	0.03404	0.03441	0.03554	0.03608	0.03634	0.03674	0.03673	0.03686
0.6244	0.00165	0.00161	0.00707	0.00696	0.01525	0.01521	0.01872	0.01887	0.02434	0.0246	0.02912	0.02932	0.03292	0.03304	0.03421	0.03444	0.03573	0.0361	0.03629	0.03675	0.03666	0.03687
0.62681	0.00162	0.00161	0.00719	0.00698	0.01523	0.01523	0.01878	0.0189	0.02447	0.02464	0.02908	0.02935	0.03296	0.03307	0.03423	0.03447	0.0359	0.03612	0.03632	0.03677	0.03677	0.03688
0.62924	0.00157	0.00162	0.00715	0.00699	0.0151	0.01525	0.01873	0.01893	0.02437	0.02467	0.02904	0.02939	0.03302	0.0331	0.03404	0.0345	0.0356	0.03614	0.03646	0.03678	0.03677	0.03689
0.63167	0.00157	0.00162	0.00722	0.00701	0.01524	0.01528	0.0187	0.01895	0.02432	0.0247	0.02916	0.02943	0.03306	0.03314	0.0341	0.03453	0.03553	0.03616	0.03648	0.03679	0.03663	0.03689
0.63411	0.0015	0.00163	0.00718	0.00702	0.01535	0.0153	0.01881	0.01898	0.02444	0.02474	0.02921	0.02946	0.03306	0.03317	0.03435	0.03456	0.0357	0.03618	0.03641	0.03681	0.03658	0.0369
0.63658	0.00161	0.00163	0.00721	0.00704	0.01541	0.01532	0.01901	0.01901	0.02467	0.02477	0.02921	0.0295	0.03322	0.0332	0.03452	0.03459	0.03597	0.0362	0.03649	0.03682	0.0368	0.03691
0.63902	0.00167	0.00164	0.00715	0.00705	0.01519	0.01535	0.01892	0.01904	0.02456	0.0248	0.02919	0.02954	0.03325	0.03324	0.03429	0.03462	0.03567	0.03622	0.03649	0.03683	0.03685	0.03692
0.6415	0.00177	0.00164	0.00718	0.00707	0.01531	0.01537	0.01887	0.01906	0.02447	0.02484	0.02931	0.02957	0.03324	0.03327	0.03428	0.03465	0.03565	0.03624	0.03648	0.03685	0.03678	0.03693
0.64399	0.00166	0.00165	0.00712	0.00708	0.0154	0.01539	0.01886	0.01909	0.02456	0.02487	0.02934	0.02961	0.03315	0.0333	0.03443	0.03468	0.03579	0.03626	0.03639	0.03686	0.03666	0.03694
0.64648	0.00165	0.00165	0.00721	0.0071	0.01541	0.01541	0.019	0.01912	0.02475	0.0249	0.02935	0.02964	0.03321	0.03333	0.0345	0.03471	0.03604	0.03628	0.03641	0.03687	0.0368	0.03694
0.64897	0.00163	0.00166	0.0072	0.00711	0.01525	0.01544	0.01892	0.01915	0.02463	0.02493	0.02929	0.02968	0.03324	0.03337	0.0342	0.03474	0.03572	0.0363	0.03649	0.03688	0.03687	0.03695
0.65149	0.00155	0.00166	0.00726	0.00713	0.0153	0.01546	0.01883	0.01917	0.02448	0.02497	0.02931	0.02972	0.03321	0.0334	0.03425	0.03476	0.03559	0.03632	0.03654	0.0369	0.03665	0.03696
0.654	0.00139	0.00167	0.00723	0.00714	0.01547	0.01548	0.01887	0.0192	0.02456	0.025	0.02934	0.02975	0.03317	0.03343	0.03448	0.03479	0.03571	0.03634	0.03643	0.03691	0.03654	0.03697
0.65653	0.00139	0.00167	0.00726	0.00716	0.01548	0.01551	0.01904	0.01923	0.02479	0.02503	0.02933	0.02979	0.03326	0.03346	0.03461	0.03482	0.03592	0.03636	0.03651	0.03692	0.03669	0.03698
0.65906	0.00154	0.00168	0.00721	0.00717	0.0154	0.01553	0.01909	0.01926	0.0247	0.02506	0.02937	0.02982	0.03341	0.03349	0.0344	0.03485	0.03571	0.03637	0.0366	0.03693	0.03682	0.03698
0.66161	0.00162	0.00169	0.00721	0.00719	0.01545	0.01555	0.019	0.01928	0.02466	0.02509	0.02948	0.02986	0.0334	0.03353	0.0345	0.03487	0.03569	0.03639	0.03655	0.03695	0.03674	0.03699
0.66417	0.00162	0.00169	0.00713	0.0072	0.01562	0.01557	0.01907	0.01931	0.02477	0.02513	0.02956	0.02989	0.03341	0.03356	0.03471	0.0349	0.03595	0.03641	0.03644	0.03696	0.03674	0.037
0.66674	0.00161	0.0017	0.0072	0.00722	0.01555	0.0156	0.01918	0.01934	0.02497	0.02516	0.02953	0.02993	0.03345	0.03359	0.03469	0.03493	0.03604	0.03643	0.0365	0.03697	0.03686	0.03701
0.66931	0.00165	0.0017	0.00729	0.00723	0.0154	0.01562	0.01913	0.01936	0.02483	0.02519	0.02956	0.02996	0.03351	0.03362	0.03446	0.03496	0.03582	0.03645	0.03663	0.03698	0.03691	0.03702
0.6719	0.00157	0.00171	0.00736	0.00725	0.01549	0.01564	0.01905	0.01939	0.02473	0.02522	0.02965	0.03	0.03344	0.03365	0.0345	0.03498	0.03568	0.03646	0.03661	0.03699	0.0367	0.03702
0.6745	0.00147	0.00171	0.00736	0.00726	0.01569	0.01566	0.01916	0.01942	0.02484	0.02525	0.02963	0.03003	0.03344	0.03368	0.03476	0.03501	0.03595	0.03648	0.03658	0.037	0.03666	0.03703
0.6771	0.00136	0.00172	0.00731	0.00728	0.01556	0.01568	0.0192	0.01944	0.02492	0.02528	0.0295	0.03006	0.03342	0.03371	0.03462	0.03504	0.03591	0.0365	0.03658	0.03702	0.03673	0.03704
0.67973	0.00159	0.00172	0.00738	0.00729	0.01559	0.01571	0.01924	0.01947	0.02488	0.02531	0.02965	0.0301	0.03352	0.03374	0.03463	0.03506	0.03576	0.03652	0.03676	0.03703	0.03684	0.03705
0.68235	0.00158	0.00173	0.00732	0.00731	0.01568	0.01573	0.01919	0.01949	0.02491	0.02535	0.02976	0.03013	0.03352	0.03377	0.03473	0.03509	0.03578	0.03653	0.03661	0.03704	0.03668	0.03705
0.68499	0.00168	0.00173	0.00732	0.00732	0.01586	0.01575	0.01938	0.01952	0.02512	0.02538	0.02988	0.03017	0.03363	0.0338	0.03505	0.03511	0.03619	0.03655	0.03663	0.03705	0.03684	0.03706
0.68763	0.00167	0.00174	0.00729	0.00734	0.0157	0.01577	0.01937	0.01955	0.02519	0.02541	0.02981	0.0302	0.0337	0.03383	0.03486	0.03514	0.03612	0.03657	0.0367	0.03706	0.03699	0.03707
0.69029	0.00174	0.00174	0.00738	0.00735	0.01564	0.0158	0.01931	0.01957	0.02501	0.02544	0.02985	0.03023	0.03373	0.03386	0.03471	0.03517	0.03586	0.03659	0.03676	0.03707	0.0369	0.03708
0.69295	0.00155	0.00175	0.00737	0.00737	0.0157	0.01582	0.01922	0.0196	0.02497	0.02547	0.02986	0.03027	0.03361	0.03389	0.03482	0.03519	0.03588	0.0366	0.03665	0.03708	0.03671	0.03708
0.69563	0.00149	0.00175	0.00743	0.00738	0.01577	0.01584	0.01941	0.01962	0.02514	0.0255	0.02988	0.0303	0.0336	0.03392	0.03499	0.03522	0.03614	0.03662	0.03667	0.03709	0.03681	0.03709
0.69831	0.00147	0.00176	0.00742	0.0074	0.01562	0.01586	0.01939	0.01965	0.02509	0.02553	0.02978	0.03033	0.03363	0.03395	0.03476	0.03524	0.03591	0.03664	0.03676	0.0371	0.03687	0.0371
0.70101	0.00157	0.00176	0.00749	0.00741	0.01577	0.01588	0.01936	0.01968	0.02502	0.02556	0.02993	0.03037	0.03368	0.03398	0.03477	0.03527	0.03584	0.03665	0.03685	0.03711	0.03676	0.03711
0.70373	0.00154	0.00177	0.00739	0.00743	0.01594	0.0159	0.01942	0.0197	0.0252	0.02559	0.03001	0.0304	0.03371	0.03401	0.03508	0.03529	0.03608	0.03667	0.03678	0.03712	0.03671	0.03711
0.70644	0.00164	0.00177	0.00745	0.00744	0.01593	0.01593	0.01961	0.01973	0.02543	0.02562	0.03006	0.03043	0.03388	0.03403	0.03519	0.03532	0.0363	0.03668	0.03681	0.03713	0.03701	0.03712
0.70916	0.00174	0.00178	0.00741	0.00746	0.01577	0.01595	0.01956	0.01975	0.0253	0.02565	0.03007	0.03046	0.03389	0.03406	0.03496	0.03534	0.03602	0.0367	0.03688	0.03714	0.03704	0.03713
0.7119	0.00171	0.00179	0.00743	0.00747	0.01584	0.01597	0.01947	0.01978	0.02519	0.02568	0.03015	0.0305	0.0339	0.03409	0.03502	0.03537	0.03596	0.03671	0.03683	0.03715	0.03688	0.03714
0.71465	0.00163	0.00179	0.00746	0.00749	0.01592	0.01599	0.01959	0.0198	0.02536	0.02571	0.03013	0.03053	0.03382	0.03412	0.03522	0.03539	0.03621	0.03673	0.03676	0.03716	0.03686	0.03714
0.71741	0.00159	0.0018	0.00753	0.0075	0.01583	0.01601	0.01964	0.01983	0.02536	0.02574	0.0301	0.03056	0.03383	0.03415	0.03505	0.03541	0.03615	0.03675	0.03685	0.03717	0.03702	0.03715
0.72019	0.00165	0.0018	0.00754	0.00752	0.01581	0.01603	0.01957	0.01985	0.02526	0.02577	0.0301	0.03059	0.03382	0.03418	0.03494	0.03544	0.03589	0.03676	0.03692	0.03718	0.0369	0.03716
0.72296	0.00154	0.00181	0.00752	0.00753	0.016	0.01605	0.01954	0.01988	0.02528	0.0258	0.03019	0.03062	0.03377	0.0342	0.03509	0.03546	0.036	0.03678	0.03682	0.03719	0.03669	0.03716
0.72575	0.00163	0.00181	0.00753	0.00755	0.0161	0.01607	0.0197	0.0199	0.02558	0.02583	0.03026	0.03066	0.03391	0.03423	0.03533	0.03548	0.03628	0.03679	0.03686	0.0372	0.03691	0.03717
0.72855	0.00177	0.00182	0.00755	0.00756	0.016	0.0161	0.01975	0.01993	0.02556	0.02586	0.0303	0.03069	0.03407	0.03426	0.03521	0.03551	0.03609	0.03681	0.03699	0.03721	0.03709	0.03718
0.73136	0.00185	0.00182	0.00761	0.00758	0.01604	0.01612	0.01971	0.01995	0.02551	0.02588	0.03041	0.03072	0.0341	0.03428	0.03528	0.03553	0.0361	0.03682	0.03699	0.03722	0.03696	0.03719
0.73419	0.00176	0.00183	0.00753	0.00759	0.01609	0.01614	0.01978	0.01998	0.02559	0.02591	0.0304	0.03075	0.03404	0.03431	0.03548	0.03555	0.0363	0.03683	0.03691	0.03723	0.03697	0.03719
0.73703	0.00172	0.00183	0.00763	0.00761	0.016	0.01616	0.01991	0.02	0.02571	0.02594	0.03034	0.03078	0.03411	0.03434	0.03535	0.03558	0.03633	0.03685	0.03696	0.03724	0.03712	0.0372
0.73986	0.0018	0.00184	0.00769	0.00762	0.01593	0.01618	0.01979	0.02002	0.02559	0.02597	0.03042	0.03081	0.03406	0.03437	0.03522	0.0356	0.03605	0.03686	0.03706	0.03725	0.03706	0.03721
0.74272	0.00171	0.00184	0.00766	0.00764	0.01615	0.0162	0.01978	0.02005	0.02553	0.026	0.03049	0.03084	0.03398	0.03439	0.03536	0.03562	0.03613	0.03688	0.03698	0.03726	0.03687	0.03721
0.74559	0.00168	0.00185	0.00769	0.00765	0.01617	0.01622	0.01991	0.02007	0.02581	0.02603	0.03048	0.03087	0.03406	0.03442	0.03551	0.03564	0.03642	0.03689	0.03699	0.03727	0.037	0.03722
0.74846	0.00178	0.00186	0.0077	0.00766	0.01609	0.01624	0.01993	0.0201	0.02572	0.02605	0.03049	0.0309	0.0342	0.03444	0.03536	0.03567	0.03621	0.03691	0.03714	0.03728	0.03711	0.03723
0.75135	0.00181	0.00186	0.00768	0.00768	0.01611	0.01626	0.01982	0.02012	0.02569	0.02608	0.03056	0.03093	0.03422	0.03447	0.03541	0.03569	0.03612	0.03692	0.03711	0.03729	0.03696	0.03723
0.75425	0.00185	0.00187	0.00767	0.00769	0.01629	0.01628	0.02001	0.02015	0.02581	0.02611	0.03067	0.03096	0.03428	0.0345	0.03574	0.03571	0.03645	0.03693	0.03706	0.0373	0.03706	0.03724
0.75716	0.00186	0.00187	0.00765	0.00771	0.01614	0.0163	0.02008	0.02017	0.02592	0.02614	0.03055	0.031	0.03433	0.03452	0.03556	0.03573	0.03638	0.03695	0.03706	0.0373	0.03723	0.03725
0.76009	0.00193	0.00188	0.00773	0.00772	0.01608	0.01632	0.02001	0.02019	0.02575	0.02617	0.03064	0.03102	0.0343	0.03455	0.03541	0.03575	0.03613	0.03696	0.0371	0.03731	0.03719	0.03725
0.76301	0.00184	0.00188	0.0077	0.00774	0.01622	0.01634	0.01997	0.02022	0.02581	0.02619	0.03067	0.03105	0.03419	0.03457	0.03558	0.03578	0.03625	0.03697	0.037	0.03732	0.03697	0.03726
0.76596	0.00186	0.00189	0.00782	0.00775	0.01629	0.01636	0.02012	0.02024	0.02605	0.02622	0.03069	0.03108	0.03427	0.0346	0.03567	0.0358	0.03648	0.03699	0.03709	0.03733	0.03718	0.03727
0.76891	0.00186	0.00189	0.0078	0.00777	0.01621	0.01638	0.02004	0.02026	0.02593	0.02625	0.03065	0.03111	0.03434	0.03462	0.03545	0.03582	0.03622	0.037	0.03722	0.03734	0.03712	0.03727
0.77187	0.00184	0.0019	0.00783	0.00778	0.0163	0.0164	0.02001	0.02029	0.02585	0.02628	0.03075	0.03114	0.03436	0.03465	0.03565	0.03584	0.03619	0.03701	0.03714	0.03735	0.03698	0.03728
0.77486	0.00188	0.0019	0.00783	0.00779	0.01641	0.01642	0.02024	0.02031	0.02611	0.0263	0.03077	0.03117	0.03448	0.03467	0.03595	0.03586	0.03657	0.03702	0.03714	0.03735	0.03719	0.03729
0.77785	0.00198	0.00191	0.00782	0.00781	0.01624	0.01644	0.02028	0.02033	0.02612	0.02633	0.03078	0.0312	0.03453	0.0347	0.03574	0.03588	0.03642	0.03704	0.03722	0.03736	0.03733	0.03729
0.78085	0.00206	0.00192	0.00783	0.00782	0.01629	0.01646	0.02016	0.02036	0.02598	0.02636	0.03086	0.03123	0.03448	0.03472	0.0357	0.0359	0.0363	0.03705	0.03716	0.03737	0.03722	0.0373
0.78386	0.002	0.00192	0.00783	0.00784	0.01646	0.01648	0.02028	0.02038	0.02617	0.02638	0.03096	0.03126	0.03447	0.03474	0.03593	0.03592	0.03657	0.03706	0.0371	0.03738	0.03718	0.03731
0.78687	0.00196	0.00193	0.00792	0.00785	0.0163	0.0165	0.02025	0.0204	0.0262	0.02641	0.03086	0.03129	0.0345	0.03477	0.03575	0.03594	0.03658	0.03707	0.0372	0.03739	0.0373	0.03731
0.78991	0.00195	0.00193	0.00792	0.00787	0.01626	0.01652	0.02014	0.02043	0.02602	0.02644	0.03081	0.03132	0.03449	0.03479	0.03563	0.03596	0.03627	0.03709	0.03727	0.03739	0.03714	0.03732
0.79296	0.00183	0.00194	0.00788	0.00788	0.01644	0.01654	0.02016	0.02045	0.02606	0.02646	0.03088	0.03135	0.03446	0.03482	0.03587	0.03598	0.0364	0.0371	0.03716	0.0374	0.03702	0.03733
0.79601	0.00189	0.00194	0.00791	0.00789	0.01645	0.01656	0.0204	0.02047	0.02622	0.02649	0.03084	0.03137	0.03462	0.03484	0.03595	0.036	0.03662	0.03711	0.03722	0.03741	0.03726	0.03733
0.79909	0.00203	0.00195	0.00786	0.00791	0.0163	0.01658	0.02032	0.02049	0.02616	0.02651	0.03091	0.0314	0.03469	0.03486	0.0358	0.03602	0.03633	0.03712	0.03728	0.03742	0.03731	0.03734
0.80216	0.00208	0.00195	0.0078	0.00792	0.01649	0.0166	0.02029	0.02052	0.02614	0.02654	0.03103	0.03143	0.03468	0.03489	0.03593	0.03604	0.03643	0.03713	0.03718	0.03742	0.0372	0.03735
0.80526	0.00204	0.00196	0.00788	0.00794	0.01648	0.01662	0.02045	0.02054	0.02637	0.02657	0.03102	0.03146	0.03469	0.03491	0.03601	0.03606	0.03669	0.03714	0.03715	0.03743	0.0373	0.03735
0.80836	0.00206	0.00197	0.00796	0.00795	0.01634	0.01664	0.02036	0.02056	0.02623	0.02659	0.03097	0.03148	0.03474	0.03493	0.03576	0.03608	0.03643	0.03716	0.03729	0.03744	0.03739	0.03736
0.81147	0.0019	0.00197	0.00796	0.00797	0.01642	0.01666	0.0202	0.02058	0.02605	0.02662	0.03095	0.03151	0.03465	0.03495	0.03578	0.0361	0.03628	0.03717	0.03721	0.03745	0.03704	0.03737
0.81461	0.00184	0.00198	0.00798	0.00798	0.01655	0.01668	0.02039	0.02061	0.02631	0.02664	0.03097	0.03154	0.0347	0.03498	0.03604	0.03612	0.0366	0.03718	0.03719	0.03745	0.03719	0.03737
0.81775	0.00193	0.00198	0.00796	0.00799	0.01646	0.0167	0.02046	0.02063	0.0263	0.02667	0.03096	0.03157	0.03478	0.035	0.03592	0.03613	0.03647	0.03719	0.03729	0.03746	0.03734	0.03738
0.8209	0.00206	0.00199	0.00793	0.00801	0.01648	0.01672	0.02039	0.02065	0.02625	0.02669	0.0311	0.03159	0.03482	0.03502	0.03594	0.03615	0.0364	0.0372	0.03724	0.03747	0.03723	0.03739
0.82406	0.00213	0.00199	0.00798	0.00802	0.01669	0.01673	0.02058	0.02067	0.02649	0.02672	0.03119	0.03162	0.0349	0.03504	0.03629	0.03617	0.03679	0.03721	0.03723	0.03748	0.03743	0.03739
0.82724	0.00208	0.002	0.00794	0.00804	0.01651	0.01675	0.02056	0.02069	0.02651	0.02674	0.03108	0.03165	0.03493	0.03507	0.036	0.03619	0.03667	0.03722	0.03729	0.03748	0.03751	0.0374
0.83042	0.00211	0.002	0.00809	0.00805	0.01651	0.01677	0.02044	0.02071	0.02633	0.02677	0.03117	0.03167	0.03491	0.03509	0.03593	0.03621	0.03646	0.03723	0.03734	0.03749	0.03736	0.03741
0.83362	0.00194	0.00201	0.00808	0.00806	0.01662	0.01679	0.02048	0.02074	0.02638	0.02679	0.03112	0.0317	0.03482	0.03511	0.03618	0.03622	0.03671	0.03724	0.03725	0.0375	0.03728	0.03741
0.83684	0.00187	0.00202	0.0081	0.00808	0.01652	0.01681	0.02051	0.02076	0.02646	0.02682	0.03105	0.03173	0.03489	0.03513	0.03598	0.03624	0.03662	0.03725	0.0373	0.0375	0.0374	0.03742
0.84006	0.002	0.00202	0.00813	0.00809	0.01657	0.01683	0.02049	0.02078	0.02635	0.02684	0.03121	0.03175	0.0349	0.03515	0.03601	0.03626	0.03646	0.03726	0.03736	0.03751	0.03731	0.03743
0.8433	0.00204	0.00203	0.00802	0.00811	0.01675	0.01685	0.02058	0.0208	0.02654	0.02687	0.03128	0.03178	0.03498	0.03517	0.03629	0.03628	0.0367	0.03727	0.03726	0.03752	0.03736	0.03743
0.84655	0.0021	0.00203	0.00805	0.00812	0.01664	0.01686	0.02069	0.02082	0.02672	0.02689	0.03127	0.03181	0.0351	0.03519	0.03619	0.03629	0.0368	0.03728	0.0373	0.03752	0.03758	0.03744
0.84981	0.00214	0.00204	0.00809	0.00813	0.01655	0.01688	0.02054	0.02084	0.02647	0.02691	0.03129	0.03183	0.03509	0.03521	0.03602	0.03631	0.03652	0.03729	0.03737	0.03753	0.03748	0.03744
0.85309	0.00202	0.00204	0.00813	0.00815	0.01669	0.0169	0.02059	0.02086	0.02655	0.02694	0.0313	0.03186	0.03503	0.03523	0.03622	0.03633	0.03669	0.0373	0.03727	0.03754	0.03738	0.03745
0.85638	0.0019	0.00205	0.00818	0.00816	0.01657	0.01692	0.02063	0.02088	0.02659	0.02696	0.03123	0.03188	0.03503	0.03526	0.03608	0.03635	0.03671	0.03731	0.03731	0.03754	0.03751	0.03746
0.85967	0.00196	0.00206	0.00822	0.00817	0.01661	0.01694	0.02057	0.02091	0.02647	0.02698	0.0313	0.03191	0.03504	0.03528	0.036	0.03636	0.03646	0.03732	0.03739	0.03755	0.03738	0.03746
0.86299	0.00195	0.00206	0.00819	0.00819	0.01682	0.01696	0.02064	0.02093	0.02667	0.02701	0.03144	0.03193	0.03504	0.0353	0.03632	0.03638	0.0367	0.03733	0.03734	0.03756	0.03737	0.03747
0.86631	0.00204	0.00207	0.00817	0.0082	0.01676	0.01697	0.02076	0.02095	0.02681	0.02703	0.0314	0.03196	0.03522	0.03532	0.03625	0.0364	0.03683	0.03734	0.03739	0.03756	0.03763	0.03748
0.86964	0.00218	0.00207	0.00822	0.00822	0.01671	0.01699	0.02068	0.02097	0.02668	0.02705	0.03147	0.03198	0.03526	0.03534	0.03616	0.03641	0.0366	0.03735	0.03747	0.03757	0.03757	0.03748
0.87299	0.00204	0.00208	0.0082	0.00823	0.01679	0.01701	0.02071	0.02099	0.02668	0.02708	0.03143	0.03201	0.03515	0.03536	0.03633	0.03643	0.03678	0.03736	0.03729	0.03757	0.03749	0.03749
0.87635	0.00202	0.00208	0.0083	0.00824	0.0167	0.01703	0.02079	0.02101	0.02677	0.0271	0.03142	0.03203	0.0352	0.03538	0.03621	0.03644	0.03684	0.03737	0.03738	0.03758	0.03771	0.0375
0.87972	0.00203	0.00209	0.00831	0.00826	0.01669	0.01704	0.02064	0.02103	0.02664	0.02712	0.03146	0.03206	0.03513	0.03539	0.03606	0.03646	0.03655	0.03738	0.03743	0.03759	0.03751	0.0375
0.88311	0.00195	0.00209	0.00831	0.00827	0.0169	0.01706	0.02071	0.02105	0.02677	0.02715	0.03154	0.03208	0.03512	0.03541	0.03631	0.03648	0.03677	0.03739	0.03735	0.03759	0.03743	0.03751
0.88651	0.002	0.0021	0.00829	0.00828	0.01683	0.01708	0.0208	0.02107	0.02691	0.02717	0.0315	0.03211	0.03528	0.03543	0.03624	0.03649	0.03683	0.03739	0.03744	0.0376	0.03766	0.03751
0.88994	0.00213	0.00211	0.0083	0.0083	0.01678	0.0171	0.0207	0.02109	0.02678	0.02719	0.03158	0.03213	0.03534	0.03545	0.03619	0.03651	0.03665	0.0374	0.03748	0.0376	0.03756	0.03752
0.89336	0.00211	0.00211	0.00827	0.00831	0.01691	0.01711	0.02082	0.02111	0.02687	0.02721	0.03162	0.03215	0.03532	0.03547	0.03642	0.03652	0.03689	0.03741	0.03735	0.03761	0.03762	0.03753
0.8968	0.00205	0.00212	0.00829	0.00832	0.01672	0.01713	0.02083	0.02113	0.02688	0.02724	0.03151	0.03218	0.03532	0.03549	0.03619	0.03654	0.03676	0.03742	0.03737	0.03762	0.03775	0.03753
0.90025	0.00209	0.00212	0.00839	0.00834	0.01677	0.01715	0.02072	0.02115	0.02677	0.02726	0.03167	0.0322	0.0353	0.03551	0.03614	0.03655	0.03661	0.03743	0.03744	0.03762	0.03756	0.03754
0.90371	0.00198	0.00213	0.0084	0.00835	0.01696	0.01717	0.02078	0.02117	0.02696	0.02728	0.03166	0.03223	0.03523	0.03553	0.0364	0.03657	0.03692	0.03744	0.03738	0.03763	0.03755	0.03755
0.9072	0.00199	0.00214	0.0084	0.00836	0.01682	0.01718	0.02082	0.02119	0.02697	0.0273	0.03161	0.03225	0.03534	0.03555	0.03617	0.03658	0.03674	0.03745	0.03748	0.03763	0.03763	0.03755
0.91069	0.00207	0.00214	0.00839	0.00838	0.01693	0.0172	0.02075	0.02121	0.02688	0.02732	0.03171	0.03227	0.03538	0.03556	0.03627	0.0366	0.03667	0.03745	0.03749	0.03764	0.03753	0.03756
0.9142	0.00212	0.00215	0.0084	0.00839	0.01701	0.01722	0.02094	0.02123	0.02706	0.02735	0.03174	0.0323	0.03544	0.03558	0.03655	0.03661	0.03701	0.03746	0.03739	0.03764	0.03771	0.03757
0.91771	0.00216	0.00215	0.00836	0.0084	0.01684	0.01723	0.02095	0.02125	0.02701	0.02737	0.03172	0.03232	0.03546	0.0356	0.03623	0.03663	0.03676	0.03747	0.03745	0.03765	0.03783	0.03757
0.92125	0.00215	0.00216	0.00845	0.00842	0.01698	0.01725	0.02082	0.02126	0.02695	0.02739	0.03184	0.03234	0.0354	0.03562	0.03634	0.03664	0.03675	0.03748	0.0374	0.03766	0.03764	0.03758
0.92479	0.00207	0.00216	0.00851	0.00843	0.017	0.01727	0.02097	0.02128	0.02715	0.02741	0.03181	0.03236	0.03541	0.03563	0.0364	0.03666	0.03702	0.03749	0.03741	0.03766	0.03772	0.03758
0.92835	0.00208	0.00217	0.00853	0.00844	0.01693	0.01728	0.02087	0.0213	0.02703	0.02743	0.03176	0.03239	0.03544	0.03565	0.03619	0.03667	0.03671	0.03749	0.03755	0.03767	0.03768	0.03759
0.93193	0.00202	0.00218	0.00846	0.00846	0.01705	0.0173	0.02086	0.02132	0.02701	0.02745	0.03183	0.03241	0.03541	0.03567	0.03641	0.03668	0.03678	0.0375	0.03741	0.03767	0.03756	0.0376
0.93551	0.0022	0.00218	0.00853	0.00847	0.01709	0.01732	0.02112	0.02134	0.02724	0.02747	0.03187	0.03243	0.03563	0.03569	0.03652	0.0367	0.03705	0.03751	0.03746	0.03768	0.0379	0.0376
0.93911	0.00234	0.00219	0.00854	0.00848	0.01707	0.01733	0.02104	0.02136	0.02715	0.02749	0.032	0.03245	0.03567	0.0357	0.03643	0.03671	0.03682	0.03752	0.03758	0.03768	0.03787	0.03761
0.94273	0.00226	0.00219	0.00848	0.0085	0.01717	0.01735	0.02106	0.02138	0.02725	0.02751	0.03203	0.03248	0.0356	0.03572	0.0366	0.03672	0.037	0.03752	0.03742	0.03769	0.03779	0.03762
0.94635	0.00224	0.0022	0.0086	0.00851	0.01703	0.01737	0.02109	0.0214	0.02731	0.02754	0.03198	0.0325	0.03563	0.03574	0.03639	0.03674	0.037	0.03753	0.03753	0.03769	0.03796	0.03762
0.95	0.00222	0.0022	0.00866	0.00852	0.01709	0.01738	0.02097	0.02141	0.0271	0.02756	0.03201	0.03252	0.03561	0.03575	0.03638	0.03675	0.03676	0.03754	0.0376	0.0377	0.03773	0.03763
0.95365	0.00213	0.00221	0.00864	0.00854	0.01723	0.0174	0.02113	0.02143	0.0273	0.02758	0.03201	0.03254	0.03562	0.03577	0.03664	0.03676	0.03703	0.03755	0.03751	0.0377	0.03782	0.03764
0.95731	0.00227	0.00222	0.00864	0.00855	0.01714	0.01742	0.02121	0.02145	0.02733	0.0276	0.03206	0.03256	0.03574	0.03579	0.03651	0.03678	0.0369	0.03755	0.03758	0.03771	0.03801	0.03764
0.961	0.00236	0.00222	0.00855	0.00856	0.01728	0.01743	0.02113	0.02147	0.02728	0.02762	0.03219	0.03258	0.03572	0.0358	0.03664	0.03679	0.03694	0.03756	0.0375	0.03771	0.03785	0.03765
0.9647	0.00236	0.00223	0.00862	0.00857	0.01725	0.01745	0.02132	0.02149	0.02754	0.02764	0.03217	0.03261	0.03576	0.03582	0.03672	0.0368	0.03719	0.03757	0.03752	0.03772	0.03807	0.03765
0.96841	0.00237	0.00223	0.00871	0.00859	0.01715	0.01746	0.0212	0.02151	0.02733	0.02766	0.03215	0.03263	0.03574	0.03583	0.03646	0.03682	0.03687	0.03757	0.03762	0.03772	0.03801	0.03766
0.97214	0.00224	0.00224	0.00868	0.0086	0.01732	0.01748	0.02119	0.02152	0.02728	0.02768	0.03216	0.03265	0.03566	0.03585	0.03663	0.03683	0.03702	0.03758	0.03752	0.03773	0.03783	0.03767
0.97588	0.0022	0.00225	0.00871	0.00861	0.01726	0.01749	0.02133	0.02154	0.02744	0.0277	0.0321	0.03267	0.03575	0.03587	0.03656	0.03684	0.03702	0.03759	0.03754	0.03774	0.038	0.03767
0.97962	0.00236	0.00225	0.00874	0.00863	0.01733	0.01751	0.02127	0.02156	0.02738	0.02771	0.0323	0.03269	0.03582	0.03588	0.03661	0.03685	0.03687	0.03759	0.03763	0.03774	0.03796	0.03768
0.9834	0.00243	0.00226	0.00863	0.00864	0.01749	0.01753	0.02147	0.02158	0.02761	0.02773	0.03237	0.03271	0.03588	0.0359	0.0369	0.03687	0.03727	0.0376	0.03756	0.03775	0.03813	0.03769
0.98718	0.00247	0.00226	0.00868	0.00865	0.0173	0.01754	0.02144	0.02159	0.02757	0.02775	0.0323	0.03273	0.03596	0.03591	0.0366	0.03688	0.03702	0.03761	0.03766	0.03775	0.03825	0.03769
0.99098	0.00238	0.00227	0.00874	0.00866	0.01736	0.01756	0.02136	0.02161	0.02741	0.02777	0.03237	0.03275	0.03584	0.03593	0.03666	0.03689	0.03698	0.03761	0.03762	0.03775	0.03802	0.0377
0.99479	0.0023	0.00227	0.00877	0.00868	0.01738	0.01757	0.02146	0.02163	0.02757	0.02779	0.03232	0.03277	0.03588	0.03594	0.03675	0.0369	0.0372	0.03762	0.0376	0.03776	0.03811	0.03771
0.99861	0.00236	0.00228	0.00884	0.00869	0.0174	0.01759	0.02144	0.02165	0.02748	0.02781	0.0324	0.03279	0.03587	0.03596	0.03664	0.03692	0.03688	0.03763	0.03775	0.03776	0.03804	0.03771
1.00245	0.0024	0.00229	0.00874	0.0087	0.01761	0.0176	0.02154	0.02166	0.02768	0.02783	0.0325	0.03281	0.03592	0.03597	0.037	0.03693	0.03718	0.03763	0.03766	0.03777	0.03809	0.03772
1.00631	0.00251	0.00229	0.00876	0.00871	0.01746	0.01762	0.02164	0.02168	0.02776	0.02785	0.03249	0.03283	0.03608	0.03599	0.03681	0.03694	0.03718	0.03764	0.03773	0.03777	0.0383	0.03773
1.01017	0.0025	0.0023	0.00874	0.00873	0.01745	0.01763	0.0215	0.0217	0.02755	0.02787	0.03248	0.03285	0.03598	0.036	0.03675	0.03695	0.037	0.03764	0.03769	0.03778	0.03811	0.03773
1.01406	0.00247	0.0023	0.00883	0.00874	0.01752	0.01765	0.02165	0.02171	0.02774	0.02788	0.0325	0.03287	0.03597	0.03601	0.03689	0.03696	0.03731	0.03765	0.03765	0.03778	0.0382	0.03774
1.01796	0.00245	0.00231	0.00888	0.00875	0.01742	0.01766	0.02159	0.02173	0.02763	0.0279	0.03247	0.03289	0.03595	0.03603	0.03671	0.03697	0.03697	0.03766	0.03778	0.03779	0.03815	0.03775
1.02188	0.0024	0.00232	0.00886	0.00876	0.01765	0.01768	0.02161	0.02175	0.02771	0.02792	0.03258	0.03291	0.0359	0.03604	0.03698	0.03698	0.03716	0.03766	0.0377	0.03779	0.03803	0.03775
1.02581	0.00252	0.00232	0.0089	0.00878	0.01761	0.01769	0.02178	0.02176	0.0279	0.02794	0.03261	0.03293	0.03615	0.03606	0.03698	0.037	0.03728	0.03767	0.03783	0.0378	0.03834	0.03776
1.02975	0.00258	0.00233	0.0088	0.00879	0.0176	0.01771	0.02166	0.02178	0.02772	0.02796	0.03269	0.03295	0.03613	0.03607	0.03691	0.03701	0.03711	0.03767	0.03781	0.0378	0.03819	0.03776
1.03371	0.00253	0.00233	0.00884	0.0088	0.01762	0.01772	0.02184	0.0218	0.02793	0.02798	0.03265	0.03297	0.03606	0.03608	0.03708	0.03702	0.03737	0.03768	0.03771	0.03781	0.03828	0.03777
1.03769	0.00256	0.00234	0.00893	0.00881	0.01748	0.01774	0.02172	0.02181	0.02778	0.02799	0.03267	0.03299	0.03606	0.0361	0.03681	0.03703	0.03708	0.03769	0.03787	0.03781	0.03826	0.03778
1.04167	0.00244	0.00234	0.00888	0.00882	0.01769	0.01775	0.02172	0.02183	0.02777	0.02801	0.03271	0.033	0.03596	0.03611	0.03703	0.03704	0.03718	0.03769	0.03777	0.03782	0.03806	0.03778
1.04568	0.00245	0.00235	0.00893	0.00884	0.01765	0.01776	0.02183	0.02185	0.02795	0.02803	0.0327	0.03302	0.03611	0.03613	0.03702	0.03705	0.03728	0.0377	0.03789	0.03782	0.03827	0.03779
1.0497	0.00252	0.00236	0.00887	0.00885	0.01763	0.01778	0.02171	0.02186	0.02781	0.02805	0.03276	0.03304	0.0361	0.03614	0.037	0.03706	0.03708	0.0377	0.03788	0.03783	0.0381	0.0378
1.05374	0.00261	0.00236	0.00893	0.00886	0.01771	0.01779	0.02197	0.02188	0.02807	0.02806	0.03282	0.03306	0.03618	0.03615	0.03721	0.03707	0.03747	0.03771	0.03785	0.03783	0.03833	0.0378
1.05779	0.00266	0.00237	0.00897	0.00887	0.01756	0.01781	0.02185	0.02189	0.02789	0.02808	0.0328	0.03308	0.03614	0.03617	0.03693	0.03708	0.03713	0.03771	0.0379	0.03784	0.03827	0.03781
1.06185	0.00257	0.00237	0.009	0.00888	0.01777	0.01782	0.02183	0.02191	0.02794	0.0281	0.03287	0.0331	0.03603	0.03618	0.03717	0.03709	0.03734	0.03772	0.03783	0.03784	0.03815	0.03782
1.06593	0.00249	0.00238	0.00906	0.0089	0.01764	0.01784	0.02187	0.02193	0.02805	0.02811	0.03281	0.03311	0.03613	0.03619	0.037	0.0371	0.0373	0.03772	0.03795	0.03784	0.03824	0.03782
1.07002	0.00254	0.00239	0.00905	0.00891	0.01771	0.01785	0.0218	0.02194	0.02792	0.02813	0.03291	0.03313	0.03609	0.0362	0.0371	0.03711	0.03718	0.03773	0.03791	0.03785	0.03808	0.03783
1.07414	0.00262	0.00239	0.00904	0.00892	0.01774	0.01786	0.02203	0.02196	0.02817	0.02815	0.03291	0.03315	0.03622	0.03622	0.03725	0.03712	0.03749	0.03774	0.0379	0.03785	0.03832	0.03784
1.07826	0.00275	0.0024	0.00902	0.00893	0.01766	0.01788	0.02195	0.02197	0.02801	0.02816	0.03297	0.03317	0.03622	0.03623	0.03707	0.03713	0.03724	0.03774	0.03795	0.03786	0.03829	0.03784
1.08241	0.00265	0.0024	0.00904	0.00894	0.01776	0.01789	0.02194	0.02199	0.02807	0.02818	0.033	0.03319	0.0361	0.03624	0.03727	0.03714	0.03746	0.03775	0.03784	0.03786	0.03819	0.03785
1.08658	0.00258	0.00241	0.00913	0.00896	0.01765	0.01791	0.02192	0.022	0.02805	0.0282	0.03295	0.0332	0.03614	0.03625	0.03703	0.03715	0.0373	0.03775	0.03798	0.03787	0.03824	0.03786
1.09075	0.00251	0.00242	0.00912	0.00897	0.01777	0.01792	0.02185	0.02202	0.028	0.02821	0.033	0.03322	0.03607	0.03627	0.03718	0.03716	0.03727	0.03776	0.03792	0.03787	0.03803	0.03786
1.09494	0.00261	0.00242	0.00913	0.00898	0.01775	0.01793	0.02207	0.02203	0.02817	0.02823	0.033	0.03324	0.03625	0.03628	0.03722	0.03717	0.03746	0.03776	0.03792	0.03788	0.03829	0.03787
1.09915	0.0028	0.00243	0.00909	0.00899	0.01779	0.01795	0.02198	0.02205	0.02806	0.02825	0.03313	0.03325	0.03624	0.03629	0.03718	0.03718	0.03728	0.03777	0.03795	0.03788	0.0382	0.03788
1.10336	0.00274	0.00243	0.00919	0.009	0.01786	0.01796	0.02213	0.02206	0.02827	0.02826	0.03316	0.03327	0.03624	0.0363	0.03734	0.03719	0.03763	0.03777	0.03789	0.03788	0.03835	0.03788
1.10761	0.00272	0.00244	0.00927	0.00901	0.01771	0.01797	0.02195	0.02208	0.02811	0.02828	0.03314	0.03329	0.03622	0.03631	0.03705	0.0372	0.03731	0.03778	0.03803	0.03789	0.03824	0.03789
1.11186	0.00256	0.00245	0.00923	0.00902	0.01785	0.01799	0.02198	0.02209	0.02812	0.02829	0.03309	0.03331	0.03613	0.03632	0.03727	0.03721	0.03749	0.03778	0.03788	0.03789	0.03808	0.0379
1.11614	0.00266	0.00245	0.00922	0.00904	0.01777	0.018	0.02211	0.02211	0.02821	0.02831	0.03314	0.03332	0.03628	0.03634	0.03716	0.03722	0.03743	0.03778	0.03798	0.0379	0.03831	0.0379
1.12042	0.00278	0.00246	0.00915	0.00905	0.01795	0.01801	0.02204	0.02212	0.02817	0.02832	0.03326	0.03334	0.03627	0.03635	0.03737	0.03723	0.03749	0.03779	0.03789	0.0379	0.03822	0.03791
1.12472	0.00277	0.00246	0.00922	0.00906	0.01784	0.01803	0.02219	0.02214	0.02836	0.02834	0.03322	0.03335	0.03632	0.03636	0.03732	0.03723	0.03767	0.03779	0.03792	0.03791	0.03843	0.03792
1.12905	0.00274	0.00247	0.00928	0.00907	0.01785	0.01804	0.02199	0.02215	0.02814	0.02836	0.03326	0.03337	0.03624	0.03637	0.03717	0.03724	0.03742	0.0378	0.03798	0.03791	0.0382	0.03792
1.13339	0.0026	0.00248	0.00929	0.00908	0.0179	0.01805	0.02213	0.02217	0.02834	0.02837	0.03322	0.03339	0.03622	0.03638	0.03732	0.03725	0.03765	0.0378	0.03791	0.03791	0.03825	0.03793
1.13774	0.00271	0.00248	0.00931	0.00909	0.01788	0.01806	0.02206	0.02218	0.02823	0.02839	0.03328	0.0334	0.03628	0.03639	0.03721	0.03726	0.03739	0.03781	0.03802	0.03792	0.03824	0.03794
1.14211	0.00278	0.00249	0.00926	0.0091	0.0181	0.01808	0.0222	0.02219	0.0284	0.0284	0.03339	0.03342	0.03638	0.0364	0.03755	0.03727	0.03775	0.03781	0.03793	0.03792	0.03833	0.03795
1.1465	0.00282	0.00249	0.00931	0.00912	0.01792	0.01809	0.02222	0.02221	0.02838	0.02842	0.03337	0.03344	0.03646	0.03641	0.03728	0.03728	0.03759	0.03782	0.03803	0.03793	0.03847	0.03795
1.1509	0.00276	0.0025	0.00932	0.00913	0.01802	0.0181	0.02213	0.02222	0.02833	0.02843	0.0334	0.03345	0.03632	0.03642	0.03738	0.03729	0.03764	0.03782	0.03793	0.03793	0.03826	0.03796
1.15533	0.00271	0.0025	0.00938	0.00914	0.0179	0.01812	0.02221	0.02224	0.02844	0.02845	0.0333	0.03347	0.03633	0.03644	0.03724	0.03729	0.03767	0.03783	0.03799	0.03794	0.03838	0.03797
1.15975	0.00268	0.00251	0.00934	0.00915	0.01807	0.01813	0.02209	0.02225	0.02829	0.02846	0.0334	0.03348	0.03627	0.03645	0.03735	0.0373	0.0375	0.03783	0.03798	0.03794	0.03816	0.03797
1.16421	0.00278	0.00252	0.00932	0.00916	0.01809	0.01814	0.02231	0.02226	0.02856	0.02847	0.03345	0.0335	0.03647	0.03646	0.03746	0.03731	0.03783	0.03783	0.03797	0.03794	0.0385	0.03798
1.16867	0.00285	0.00252	0.00932	0.00917	0.01806	0.01815	0.02218	0.02228	0.02839	0.02849	0.03352	0.03351	0.03645	0.03647	0.03739	0.03732	0.03761	0.03784	0.03806	0.03795	0.03841	0.03799
1.17317	0.00276	0.00253	0.00936	0.00918	0.01805	0.01817	0.02231	0.02229	0.02855	0.0285	0.03343	0.03353	0.03641	0.03648	0.03746	0.03733	0.03789	0.03784	0.03794	0.03795	0.03846	0.03799
1.17768	0.00273	0.00253	0.00937	0.00919	0.018	0.01818	0.02218	0.0223	0.02834	0.02852	0.03343	0.03354	0.03634	0.03649	0.03724	0.03734	0.03752	0.03785	0.03802	0.03796	0.03828	0.038
1.1822	0.00269	0.00254	0.00938	0.0092	0.01824	0.01819	0.02229	0.02232	0.02857	0.02853	0.03353	0.03356	0.03639	0.0365	0.03753	0.03734	0.03778	0.03785	0.03802	0.03796	0.03837	0.03801
1.18674	0.0028	0.00255	0.0094	0.00921	0.01812	0.0182	0.02229	0.02233	0.02854	0.02855	0.03355	0.03357	0.03657	0.03651	0.0374	0.03735	0.03766	0.03785	0.03816	0.03797	0.03846	0.03801
1.19129	0.00278	0.00255	0.00931	0.00923	0.0182	0.01821	0.02236	0.02235	0.02856	0.02856	0.03359	0.03359	0.03652	0.03652	0.03757	0.03736	0.03781	0.03786	0.03804	0.03797	0.03844	0.03802
1.19586	0.0028	0.00256	0.0094	0.00924	0.01802	0.01823	0.02241	0.02236	0.02854	0.02857	0.03351	0.0336	0.03652	0.03653	0.03734	0.03737	0.03766	0.03786	0.03808	0.03797	0.03852	0.03803
1.20046	0.00274	0.00256	0.0094	0.00925	0.01823	0.01824	0.02229	0.02237	0.02849	0.02859	0.03358	0.03362	0.0364	0.03654	0.03749	0.03737	0.03769	0.03787	0.03804	0.03798	0.0383	0.03804
1.20506	0.00272	0.00257	0.00946	0.00926	0.01818	0.01825	0.02241	0.02238	0.02863	0.0286	0.03358	0.03363	0.03653	0.03655	0.03743	0.03738	0.0377	0.03787	0.03813	0.03798	0.0385	0.03804
1.2097	0.00279	0.00258	0.00937	0.00927	0.01826	0.01826	0.02235	0.0224	0.02856	0.02861	0.03364	0.03365	0.03657	0.03656	0.03755	0.03739	0.03765	0.03788	0.03814	0.03799	0.03842	0.03805
1.21434	0.00283	0.00258	0.00938	0.00928	0.01819	0.01827	0.02261	0.02241	0.02874	0.02863	0.03364	0.03366	0.03664	0.03656	0.03755	0.0374	0.03785	0.03788	0.03811	0.03799	0.03868	0.03806
1.219	0.00289	0.00259	0.00945	0.00929	0.01824	0.01829	0.02246	0.02242	0.02853	0.02864	0.03369	0.03368	0.03654	0.03657	0.03748	0.0374	0.03762	0.03788	0.03811	0.038	0.03848	0.03806
1.22368	0.00278	0.00259	0.00951	0.0093	0.01831	0.0183	0.02256	0.02244	0.02876	0.02866	0.03369	0.03369	0.03658	0.03658	0.03755	0.03741	0.03788	0.03789	0.03814	0.038	0.03866	0.03807
1.22837	0.00275	0.0026	0.00951	0.00931	0.01831	0.01831	0.02245	0.02245	0.02858	0.02867	0.03375	0.0337	0.0366	0.03659	0.03749	0.03742	0.03759	0.03789	0.03826	0.038	0.03844	0.03808
1.23309	0.00278	0.00261	0.00942	0.00932	0.01833	0.01832	0.02266	0.02246	0.0288	0.02868	0.0337	0.03372	0.03669	0.0366	0.03764	0.03743	0.03786	0.03789	0.03813	0.03801	0.03865	0.03809
1.23783	0.00291	0.00261	0.00942	0.00933	0.01828	0.01833	0.02257	0.02247	0.02864	0.02869	0.03376	0.03373	0.03667	0.03661	0.0375	0.03743	0.0376	0.0379	0.03816	0.03801	0.03858	0.03809
1.24258	0.0029	0.00262	0.00951	0.00934	0.01839	0.01834	0.02269	0.02249	0.02884	0.02871	0.03381	0.03375	0.03665	0.03662	0.03763	0.03744	0.0379	0.0379	0.03814	0.03802	0.03869	0.0381
1.24735	0.00277	0.00262	0.00954	0.00935	0.01826	0.01835	0.02251	0.0225	0.02863	0.02872	0.03375	0.03376	0.03661	0.03663	0.03741	0.03745	0.03755	0.03791	0.03826	0.03802	0.03854	0.03811
1.25214	0.00278	0.00263	0.00955	0.00936	0.01844	0.01837	0.02273	0.02251	0.02883	0.02873	0.0338	0.03377	0.03667	0.03664	0.03768	0.03745	0.03782	0.03791	0.03818	0.03802	0.03867	0.03811
1.25694	0.00294	0.00264	0.00954	0.00937	0.01836	0.01838	0.02275	0.02252	0.02878	0.02875	0.03387	0.03379	0.03679	0.03665	0.03754	0.03746	0.03763	0.03791	0.03824	0.03803	0.03873	0.03812
1.26176	0.00296	0.00264	0.00951	0.00938	0.01846	0.01839	0.02283	0.02254	0.02894	0.02876	0.03392	0.0338	0.03675	0.03665	0.03773	0.03747	0.03787	0.03792	0.03812	0.03803	0.03882	0.03813
1.26661	0.00292	0.00265	0.00964	0.00939	0.01834	0.0184	0.02271	0.02255	0.02881	0.02877	0.03392	0.03381	0.03672	0.03666	0.03744	0.03747	0.03764	0.03792	0.03828	0.03804	0.03877	0.03814
1.27146	0.00276	0.00265	0.00964	0.0094	0.01849	0.01841	0.02278	0.02256	0.02889	0.02878	0.03388	0.03383	0.03667	0.03667	0.03764	0.03748	0.03781	0.03792	0.0382	0.03804	0.03869	0.03814
1.27635	0.00287	0.00266	0.00961	0.00941	0.01842	0.01842	0.0228	0.02257	0.02882	0.0288	0.03389	0.03384	0.03676	0.03668	0.03749	0.03749	0.03757	0.03793	0.03825	0.03805	0.03872	0.03815
1.28125	0.00297	0.00267	0.00954	0.00942	0.01858	0.01843	0.02287	0.02259	0.02897	0.02881	0.034	0.03385	0.03679	0.03669	0.03775	0.03749	0.03786	0.03793	0.03816	0.03805	0.03884	0.03816
1.28616	0.00297	0.00267	0.00962	0.00943	0.01838	0.01844	0.02283	0.0226	0.02887	0.02882	0.03398	0.03387	0.03681	0.0367	0.03745	0.0375	0.03763	0.03794	0.03825	0.03805	0.03886	0.03816
1.2911	0.00285	0.00268	0.00965	0.00944	0.0185	0.01845	0.02283	0.02261	0.02886	0.02883	0.03393	0.03388	0.03667	0.0367	0.03758	0.03751	0.03774	0.03794	0.03817	0.03806	0.03873	0.03817
1.29605	0.00288	0.00268	0.0097	0.00945	0.01843	0.01846	0.02282	0.02262	0.02882	0.02884	0.03392	0.03389	0.03674	0.03671	0.03739	0.03751	0.03755	0.03794	0.03827	0.03806	0.03872	0.03818
1.30103	0.00297	0.00269	0.0096	0.00946	0.01862	0.01848	0.02291	0.02263	0.029	0.02886	0.03405	0.0339	0.0368	0.03672	0.03772	0.03752	0.0378	0.03795	0.03817	0.03807	0.03882	0.03819
1.30601	0.00304	0.0027	0.00966	0.00947	0.01849	0.01849	0.02288	0.02264	0.02897	0.02887	0.03408	0.03392	0.03688	0.03673	0.0375	0.03753	0.03768	0.03795	0.03829	0.03807	0.03896	0.03819
1.31103	0.00297	0.0027	0.00969	0.00948	0.01859	0.0185	0.02292	0.02266	0.02896	0.02888	0.03404	0.03393	0.03676	0.03674	0.0376	0.03753	0.03781	0.03795	0.03818	0.03808	0.03887	0.0382
1.31606	0.00292	0.00271	0.00974	0.00949	0.01849	0.01851	0.02284	0.02267	0.02886	0.02889	0.03397	0.03394	0.03672	0.03674	0.03736	0.03754	0.03756	0.03796	0.03824	0.03808	0.03877	0.03821
1.32111	0.00292	0.00271	0.00966	0.0095	0.01869	0.01852	0.02291	0.02268	0.02901	0.0289	0.03405	0.03395	0.03672	0.03675	0.03764	0.03755	0.03776	0.03796	0.03817	0.03808	0.03879	0.03822
1.32617	0.00302	0.00272	0.00964	0.00951	0.01859	0.01853	0.02288	0.02269	0.02896	0.02891	0.03411	0.03397	0.03688	0.03676	0.0375	0.03755	0.0376	0.03796	0.03826	0.03809	0.03891	0.03822
1.33126	0.003	0.00272	0.00962	0.00952	0.01865	0.01854	0.02298	0.0227	0.02901	0.02893	0.03405	0.03398	0.03681	0.03677	0.03764	0.03756	0.03777	0.03797	0.03813	0.03809	0.0389	0.03823
1.33637	0.00299	0.00273	0.00967	0.00953	0.01852	0.01855	0.02286	0.02271	0.02886	0.02894	0.03404	0.03399	0.03674	0.03678	0.03737	0.03756	0.03747	0.03797	0.03821	0.0381	0.03879	0.03824
1.3415	0.00289	0.00274	0.00965	0.00954	0.01869	0.01856	0.02296	0.02272	0.02903	0.02895	0.03407	0.034	0.03674	0.03678	0.0376	0.03757	0.03772	0.03797	0.03816	0.0381	0.03881	0.03825
1.34664	0.00296	0.00274	0.00961	0.00955	0.01861	0.01857	0.02288	0.02273	0.02891	0.02896	0.03413	0.03401	0.03683	0.03679	0.03747	0.03758	0.03752	0.03798	0.03824	0.03811	0.03882	0.03825
1.35181	0.00298	0.00275	0.00958	0.00956	0.01868	0.01858	0.02308	0.02275	0.02905	0.02897	0.03413	0.03403	0.03687	0.0368	0.03764	0.03758	0.03779	0.03798	0.03814	0.03811	0.03897	0.03826
1.35699	0.00295	0.00275	0.00957	0.00957	0.01855	0.01859	0.02287	0.02276	0.02883	0.02898	0.03411	0.03404	0.03674	0.0368	0.03737	0.03759	0.03746	0.03798	0.03813	0.03811	0.03876	0.03827
1.3622	0.00287	0.00276	0.00961	0.00958	0.01868	0.0186	0.02294	0.02277	0.02899	0.02899	0.03408	0.03405	0.03673	0.03681	0.03749	0.03759	0.03768	0.03799	0.03809	0.03812	0.03881	0.03828
1.36742	0.00285	0.00277	0.00956	0.00959	0.01867	0.01861	0.02283	0.02278	0.02884	0.029	0.03412	0.03406	0.03673	0.03682	0.03743	0.0376	0.03742	0.03799	0.03819	0.03812	0.0387	0.03828
1.37266	0.00291	0.00277	0.0095	0.0096	0.01865	0.01862	0.02303	0.02279	0.02902	0.02902	0.03411	0.03407	0.03684	0.03683	0.03757	0.03761	0.03768	0.03799	0.0381	0.03813	0.03891	0.03829
1.37794	0.00298	0.00278	0.00944	0.00961	0.01863	0.01863	0.02287	0.0228	0.02884	0.02903	0.03414	0.03409	0.03675	0.03683	0.03743	0.03761	0.03741	0.038	0.0381	0.03813	0.03874	0.0383
1.38321	0.00286	0.00278	0.00955	0.00962	0.01863	0.01864	0.02296	0.02281	0.02899	0.02904	0.03411	0.0341	0.03677	0.03684	0.03741	0.03762	0.03759	0.038	0.0381	0.03814	0.03885	0.03831
1.38853	0.00275	0.00279	0.00949	0.00962	0.01866	0.01865	0.02279	0.02282	0.02879	0.02905	0.03409	0.03411	0.03666	0.03685	0.03743	0.03762	0.0374	0.038	0.03812	0.03814	0.03861	0.03831
1.39385	0.0028	0.0028	0.00942	0.00963	0.01856	0.01866	0.02296	0.02283	0.02895	0.02906	0.0341	0.03412	0.03681	0.03685	0.03739	0.03763	0.03752	0.03801	0.03808	0.03814	0.03883	0.03832
1.39919	0.00287	0.0028	0.00933	0.00964	0.01862	0.01867	0.02286	0.02284	0.02885	0.02907	0.03413	0.03413	0.03666	0.03686	0.03745	0.03763	0.03745	0.03801	0.03796	0.03815	0.03871	0.03833
1.40456	0.00279	0.00281	0.00945	0.00965	0.01852	0.01868	0.02285	0.02285	0.02889	0.02908	0.03411	0.03414	0.03671	0.03687	0.03726	0.03764	0.03744	0.03801	0.03806	0.03815	0.03877	0.03834
1.40995	0.00261	0.00281	0.00936	0.00966	0.01861	0.01869	0.02278	0.02286	0.02876	0.02909	0.03403	0.03415	0.03655	0.03687	0.0374	0.03764	0.03744	0.03802	0.03799	0.03816	0.03853	0.03834
1.41535	0.00271	0.00282	0.00932	0.00967	0.01853	0.0187	0.02282	0.02287	0.02881	0.0291	0.03408	0.03416	0.03667	0.03688	0.03731	0.03765	0.03731	0.03802	0.03804	0.03816	0.03864	0.03835
1.42078	0.00283	0.00283	0.00928	0.00968	0.01865	0.01871	0.0229	0.02288	0.02896	0.02911	0.03416	0.03418	0.03671	0.03689	0.03749	0.03766	0.03754	0.03802	0.03792	0.03817	0.03875	0.03836
1.42622	0.00277	0.00283	0.00937	0.00969	0.01853	0.01872	0.02276	0.02289	0.0288	0.02912	0.03412	0.03419	0.03668	0.03689	0.03728	0.03766	0.03732	0.03803	0.03806	0.03817	0.03864	0.03837
1.4317	0.00262	0.00284	0.00936	0.0097	0.01857	0.01873	0.02282	0.0229	0.0289	0.02913	0.03405	0.0342	0.0366	0.0369	0.03739	0.03767	0.03747	0.03803	0.03798	0.03817	0.03862	0.03838
1.43719	0.0027	0.00284	0.00931	0.00971	0.01858	0.01873	0.02273	0.02291	0.02881	0.02914	0.03413	0.03421	0.03667	0.03691	0.03737	0.03767	0.03725	0.03803	0.03803	0.03818	0.03852	0.03838
1.4427	0.00281	0.00285	0.00932	0.00971	0.01858	0.01874	0.02291	0.02293	0.02905	0.02915	0.03417	0.03422	0.03681	0.03691	0.03747	0.03768	0.03756	0.03803	0.03801	0.03818	0.03881	0.03839
1.44823	0.00274	0.00285	0.0093	0.00972	0.01855	0.01875	0.02272	0.02294	0.02878	0.02916	0.0341	0.03423	0.03662	0.03692	0.0374	0.03768	0.03733	0.03804	0.038	0.03819	0.03853	0.0384
1.45378	0.00262	0.00286	0.0094	0.00973	0.01851	0.01876	0.0228	0.02295	0.02893	0.02917	0.03409	0.03424	0.03665	0.03693	0.03731	0.03769	0.03736	0.03804	0.03805	0.03819	0.03859	0.03841
1.45935	0.00272	0.00287	0.00935	0.00974	0.01865	0.01877	0.02277	0.02295	0.02895	0.02918	0.0342	0.03425	0.03666	0.03693	0.03754	0.03769	0.03741	0.03804	0.03803	0.0382	0.03853	0.03842
1.46495	0.00286	0.00287	0.00934	0.00975	0.01857	0.01878	0.02283	0.02296	0.029	0.02919	0.03422	0.03426	0.03682	0.03694	0.03747	0.0377	0.03742	0.03805	0.03814	0.0382	0.0387	0.03842
1.47056	0.0028	0.00288	0.00934	0.00976	0.01858	0.01879	0.02285	0.02297	0.02904	0.0292	0.03417	0.03427	0.0367	0.03695	0.03754	0.0377	0.03752	0.03805	0.03806	0.03821	0.03867	0.03843
1.4762	0.00274	0.00288	0.00939	0.00977	0.01851	0.0188	0.0227	0.02298	0.02888	0.02921	0.03413	0.03428	0.03661	0.03695	0.03732	0.03771	0.03724	0.03805	0.03814	0.03821	0.03846	0.03844
1.48186	0.00279	0.00289	0.00944	0.00977	0.01865	0.01881	0.02286	0.02299	0.02913	0.02922	0.03421	0.03429	0.03678	0.03696	0.03759	0.03771	0.03753	0.03806	0.03817	0.03822	0.03868	0.03845
1.48754	0.00288	0.0029	0.00931	0.00978	0.01863	0.01882	0.02272	0.023	0.02898	0.02923	0.03423	0.0343	0.03679	0.03696	0.03759	0.03772	0.03738	0.03806	0.03819	0.03822	0.03859	0.03845
1.49324	0.00286	0.0029	0.00943	0.00979	0.01851	0.01882	0.02287	0.02301	0.02909	0.02924	0.03418	0.03431	0.03679	0.03697	0.03748	0.03772	0.03748	0.03806	0.03817	0.03822	0.03872	0.03846
1.49896	0.00282	0.00291	0.00945	0.0098	0.01866	0.01883	0.02278	0.02302	0.02905	0.02925	0.03422	0.03432	0.0367	0.03698	0.03758	0.03773	0.03744	0.03807	0.03818	0.03823	0.03854	0.03847
1.50471	0.00286	0.00291	0.0095	0.00981	0.01864	0.01884	0.02281	0.02303	0.02912	0.02926	0.03426	0.03433	0.03689	0.03698	0.03758	0.03773	0.03743	0.03807	0.03834	0.03823	0.03866	0.03848
1.51048	0.00293	0.00292	0.00941	0.00982	0.0187	0.01885	0.02297	0.02304	0.0292	0.02927	0.03428	0.03434	0.0369	0.03699	0.03776	0.03774	0.03767	0.03807	0.03826	0.03824	0.03878	0.03849
1.51628	0.00301	0.00292	0.0095	0.00982	0.01863	0.01886	0.02289	0.02305	0.02909	0.02927	0.03432	0.03435	0.03684	0.03699	0.03758	0.03774	0.03746	0.03808	0.03835	0.03824	0.03869	0.03849
1.52209	0.00294	0.00293	0.00955	0.00983	0.0187	0.01887	0.02296	0.02306	0.02928	0.02928	0.0343	0.03436	0.03689	0.037	0.03764	0.03775	0.03767	0.03808	0.03835	0.03825	0.03878	0.0385
1.52791	0.00291	0.00294	0.0095	0.00984	0.01874	0.01888	0.02285	0.02307	0.02912	0.02929	0.03429	0.03437	0.03688	0.03701	0.03775	0.03775	0.03756	0.03808	0.03839	0.03825	0.03866	0.03851
1.53377	0.00304	0.00294	0.00952	0.00985	0.01868	0.01889	0.02306	0.02308	0.02926	0.0293	0.03436	0.03438	0.03705	0.03701	0.03769	0.03776	0.03764	0.03808	0.03842	0.03826	0.0389	0.03852
1.53965	0.00306	0.00295	0.00953	0.00986	0.01877	0.01889	0.02304	0.02309	0.02928	0.02931	0.03435	0.03439	0.03695	0.03702	0.03777	0.03776	0.03773	0.03809	0.03835	0.03826	0.03885	0.03853
1.54555	0.00297	0.00295	0.00961	0.00987	0.01873	0.0189	0.02295	0.0231	0.0292	0.02932	0.03435	0.0344	0.03699	0.03702	0.03763	0.03777	0.03754	0.03809	0.03851	0.03827	0.03874	0.03854
1.55148	0.00295	0.00296	0.0096	0.00987	0.01882	0.01891	0.02315	0.02311	0.02937	0.02933	0.03437	0.03441	0.03708	0.03703	0.03784	0.03777	0.0378	0.03809	0.03846	0.03827	0.03891	0.03854
1.55741	0.00317	0.00297	0.00957	0.00988	0.0189	0.01892	0.02312	0.02312	0.02933	0.02934	0.03453	0.03442	0.03708	0.03703	0.03785	0.03778	0.03774	0.0381	0.03848	0.03827	0.03892	0.03855
1.56339	0.00313	0.00297	0.00967	0.00989	0.01879	0.01893	0.02314	0.02312	0.0294	0.02935	0.03447	0.03443	0.03712	0.03704	0.0377	0.03778	0.0378	0.0381	0.0385	0.03828	0.03903	0.03856
1.56938	0.00294	0.00298	0.00963	0.0099	0.01891	0.01894	0.02307	0.02313	0.02932	0.02935	0.03439	0.03444	0.03698	0.03705	0.03783	0.03779	0.03778	0.0381	0.03846	0.03828	0.03884	0.03857
1.57539	0.00306	0.00298	0.00961	0.0099	0.01887	0.01894	0.02311	0.02314	0.02932	0.02936	0.03448	0.03445	0.03707	0.03705	0.03772	0.03779	0.03765	0.03811	0.0385	0.03829	0.03892	0.03858
1.58142	0.0032	0.00299	0.00963	0.00991	0.01892	0.01895	0.0233	0.02315	0.02955	0.02937	0.03455	0.03446	0.03721	0.03706	0.03785	0.0378	0.03793	0.03811	0.03844	0.03829	0.03918	0.03858
1.58749	0.0031	0.00299	0.00968	0.00992	0.01893	0.01896	0.02313	0.02316	0.02934	0.02938	0.03452	0.03447	0.03709	0.03706	0.0378	0.0378	0.03774	0.03811	0.03848	0.0383	0.03893	0.03859
1.59358	0.00304	0.003	0.00976	0.00993	0.01892	0.01897	0.02322	0.02317	0.02943	0.02939	0.03452	0.03448	0.03713	0.03707	0.03768	0.03781	0.03775	0.03812	0.03853	0.0383	0.03899	0.0386
1.59968	0.00318	0.00301	0.00965	0.00994	0.01906	0.01898	0.02334	0.02318	0.02954	0.0294	0.03461	0.03449	0.03725	0.03707	0.03792	0.03781	0.03795	0.03812	0.03844	0.03831	0.03913	0.03861
1.6058	0.00319	0.00301	0.00967	0.00994	0.01893	0.01898	0.0232	0.02319	0.02939	0.02941	0.03459	0.0345	0.03719	0.03708	0.03776	0.03782	0.03774	0.03812	0.03846	0.03831	0.03905	0.03862
1.61196	0.0031	0.00302	0.00976	0.00995	0.01894	0.01899	0.02329	0.0232	0.02945	0.02941	0.03456	0.03451	0.03717	0.03708	0.03771	0.03782	0.03783	0.03812	0.03844	0.03832	0.03908	0.03863
1.61814	0.00313	0.00302	0.00975	0.00996	0.01907	0.019	0.02328	0.0232	0.02944	0.02942	0.03465	0.03452	0.03715	0.03709	0.03781	0.03782	0.03779	0.03813	0.03843	0.03832	0.039	0.03863
1.62434	0.00323	0.00303	0.00971	0.00997	0.01896	0.01901	0.02327	0.02321	0.02947	0.02943	0.03467	0.03453	0.03734	0.03709	0.03774	0.03783	0.03777	0.03813	0.03844	0.03833	0.03913	0.03864
1.63056	0.00319	0.00303	0.00977	0.00997	0.01896	0.01902	0.02335	0.02322	0.02953	0.02944	0.03464	0.03453	0.03724	0.0371	0.03778	0.03783	0.03786	0.03813	0.03834	0.03833	0.03917	0.03865
1.6368	0.00315	0.00304	0.0098	0.00998	0.01901	0.01902	0.02322	0.02323	0.02938	0.02945	0.03469	0.03454	0.03715	0.0371	0.03766	0.03784	0.03763	0.03814	0.03838	0.03834	0.03893	0.03866
1.64307	0.00317	0.00305	0.0098	0.00999	0.01897	0.01903	0.0233	0.02324	0.02952	0.02946	0.0347	0.03455	0.03734	0.03711	0.03767	0.03784	0.03773	0.03814	0.03838	0.03834	0.03911	0.03867
1.64936	0.00317	0.00305	0.00966	0.01	0.01897	0.01904	0.02329	0.02325	0.02947	0.02946	0.03468	0.03456	0.03727	0.03711	0.03776	0.03785	0.03777	0.03814	0.03822	0.03835	0.03911	0.03868
1.65569	0.00321	0.00306	0.00976	0.01	0.01891	0.01905	0.02319	0.02326	0.02935	0.02947	0.03474	0.03457	0.03718	0.03712	0.03755	0.03785	0.03759	0.03815	0.03826	0.03835	0.03898	0.03868
1.66202	0.00314	0.00306	0.00983	0.01001	0.01891	0.01906	0.02323	0.02326	0.02949	0.02948	0.03471	0.03458	0.03728	0.03712	0.03757	0.03786	0.0377	0.03815	0.03828	0.03836	0.03903	0.03869
1.6684	0.00316	0.00307	0.00975	0.01002	0.01897	0.01906	0.02323	0.02327	0.02946	0.02949	0.03473	0.03459	0.03729	0.03713	0.03774	0.03786	0.03771	0.03815	0.03818	0.03836	0.03903	0.0387
1.67479	0.00323	0.00307	0.00976	0.01003	0.01887	0.01907	0.0232	0.02328	0.02938	0.0295	0.03479	0.0346	0.03729	0.03713	0.03753	0.03787	0.03757	0.03816	0.03819	0.03837	0.03903	0.03871
1.6812	0.0032	0.00308	0.00983	0.01003	0.0189	0.01908	0.02325	0.02329	0.02948	0.0295	0.03478	0.03461	0.03729	0.03714	0.03756	0.03787	0.0377	0.03816	0.03819	0.03837	0.03906	0.03872
1.68764	0.00309	0.00308	0.00979	0.01004	0.01894	0.01909	0.02315	0.0233	0.0294	0.02951	0.03477	0.03461	0.03726	0.03714	0.03766	0.03787	0.03758	0.03816	0.03814	0.03838	0.03893	0.03873
1.6941	0.00321	0.00309	0.00973	0.01005	0.01883	0.01909	0.0232	0.0233	0.02937	0.02952	0.03485	0.03462	0.03732	0.03715	0.03753	0.03788	0.03753	0.03817	0.0381	0.03838	0.03903	0.03874
1.70059	0.00319	0.0031	0.00977	0.01005	0.01881	0.0191	0.02323	0.02331	0.02947	0.02953	0.0348	0.03463	0.03727	0.03715	0.03752	0.03788	0.03766	0.03817	0.03802	0.03838	0.03907	0.03874
1.70711	0.00308	0.0031	0.0098	0.01006	0.01883	0.01911	0.02308	0.02332	0.02931	0.02954	0.03476	0.03464	0.03721	0.03716	0.03755	0.03789	0.03752	0.03817	0.03809	0.03839	0.03886	0.03875
1.71365	0.00315	0.00311	0.0098	0.01007	0.01884	0.01912	0.02321	0.02333	0.02939	0.02954	0.03487	0.03465	0.03736	0.03716	0.03754	0.03789	0.03756	0.03817	0.03813	0.03839	0.03904	0.03876
1.72021	0.00324	0.00311	0.00976	0.01007	0.01881	0.01912	0.02332	0.02334	0.02946	0.02955	0.03488	0.03466	0.03735	0.03717	0.0376	0.0379	0.03774	0.03818	0.03804	0.0384	0.03913	0.03877
1.7268	0.00313	0.00312	0.00987	0.01008	0.01884	0.01913	0.02317	0.02335	0.02932	0.02956	0.03484	0.03467	0.03726	0.03717	0.03759	0.0379	0.03759	0.03818	0.03812	0.0384	0.03895	0.03878
1.73341	0.0031	0.00312	0.00986	0.01009	0.01882	0.01914	0.02325	0.02335	0.02932	0.02957	0.03485	0.03468	0.03732	0.03718	0.03752	0.03791	0.03751	0.03818	0.03811	0.03841	0.039	0.03879
1.74005	0.0032	0.00313	0.0098	0.0101	0.0189	0.01915	0.02344	0.02336	0.02946	0.02957	0.03493	0.03468	0.03743	0.03718	0.03768	0.03791	0.03775	0.03819	0.03807	0.03842	0.03922	0.0388
1.74671	0.00322	0.00314	0.00989	0.0101	0.01887	0.01915	0.02331	0.02337	0.02932	0.02958	0.03491	0.03469	0.03734	0.03719	0.03765	0.03791	0.03762	0.03819	0.03813	0.03842	0.03906	0.0388
1.7534	0.00311	0.00314	0.00996	0.01011	0.01887	0.01916	0.02334	0.02338	0.02936	0.02959	0.03488	0.0347	0.03732	0.03719	0.03756	0.03792	0.03759	0.03819	0.03821	0.03843	0.03902	0.03881
1.76011	0.00323	0.00315	0.00992	0.01012	0.01898	0.01917	0.02354	0.02338	0.02954	0.0296	0.03498	0.03471	0.03749	0.0372	0.0378	0.03792	0.03783	0.0382	0.03819	0.03843	0.03925	0.03882
1.76685	0.00324	0.00315	0.00991	0.01012	0.01892	0.01917	0.02342	0.02339	0.02939	0.0296	0.03494	0.03472	0.03738	0.0372	0.03776	0.03793	0.03778	0.0382	0.03816	0.03844	0.03914	0.03883
1.77363	0.00315	0.00316	0.01	0.01013	0.0189	0.01918	0.02345	0.0234	0.02934	0.02961	0.03492	0.03473	0.03733	0.03721	0.03762	0.03793	0.03765	0.0382	0.03824	0.03844	0.03905	0.03884
1.78041	0.00321	0.00316	0.01	0.01014	0.01904	0.01919	0.02365	0.02341	0.02958	0.02962	0.035	0.03473	0.03747	0.03721	0.03784	0.03794	0.03785	0.03821	0.03829	0.03845	0.03926	0.03885
1.78723	0.00326	0.00317	0.00993	0.01014	0.019	0.0192	0.02359	0.02342	0.02949	0.02963	0.03499	0.03474	0.03745	0.03722	0.03789	0.03794	0.03786	0.03821	0.03824	0.03845	0.03922	0.03886
1.79408	0.00322	0.00317	0.01	0.01015	0.01894	0.0192	0.02356	0.02342	0.02939	0.02963	0.03496	0.03475	0.03732	0.03722	0.0377	0.03795	0.03771	0.03821	0.03829	0.03846	0.03908	0.03887
1.80094	0.00322	0.00318	0.01003	0.01016	0.01904	0.01921	0.02367	0.02343	0.02959	0.02964	0.035	0.03476	0.03742	0.03723	0.03784	0.03795	0.0379	0.03822	0.03835	0.03846	0.0392	0.03887
1.80784	0.00328	0.00319	0.00992	0.01016	0.01905	0.01922	0.02366	0.02344	0.02956	0.02965	0.03496	0.03477	0.03739	0.03723	0.03798	0.03795	0.03794	0.03822	0.03831	0.03847	0.03917	0.03888
1.81476	0.00328	0.00319	0.00995	0.01017	0.01897	0.01922	0.02362	0.02345	0.02943	0.02965	0.03496	0.03478	0.03724	0.03724	0.0378	0.03796	0.03777	0.03822	0.03831	0.03847	0.03909	0.03889
1.82171	0.00324	0.0032	0.01006	0.01018	0.01903	0.01923	0.02367	0.02345	0.02954	0.02966	0.03497	0.03478	0.03731	0.03724	0.03782	0.03796	0.03787	0.03823	0.03842	0.03848	0.0391	0.0389
1.82869	0.00323	0.0032	0.00994	0.01018	0.01906	0.01924	0.02371	0.02346	0.02958	0.02967	0.03491	0.03479	0.03734	0.03725	0.038	0.03797	0.03793	0.03823	0.03832	0.03848	0.03916	0.03891
1.83569	0.00336	0.00321	0.00997	0.01019	0.01909	0.01925	0.02371	0.02347	0.02953	0.02968	0.03499	0.0348	0.03729	0.03725	0.03796	0.03797	0.03785	0.03823	0.03838	0.03849	0.03913	0.03892
1.84271	0.00326	0.00321	0.01005	0.01019	0.01906	0.01925	0.02362	0.02348	0.02956	0.02968	0.03496	0.03481	0.03725	0.03726	0.03786	0.03798	0.03785	0.03824	0.03849	0.03849	0.03906	0.03893
1.84976	0.00324	0.00322	0.00994	0.0102	0.01911	0.01926	0.02373	0.02348	0.02963	0.02969	0.03492	0.03482	0.03729	0.03726	0.03802	0.03798	0.03794	0.03824	0.03843	0.0385	0.03915	0.03894
1.85685	0.00339	0.00322	0.00994	0.01021	0.0192	0.01927	0.02376	0.02349	0.0296	0.0297	0.03502	0.03482	0.03727	0.03727	0.03806	0.03798	0.03797	0.03824	0.03844	0.0385	0.03917	0.03895
1.86395	0.00332	0.00323	0.01001	0.01021	0.0191	0.01927	0.0236	0.0235	0.02951	0.0297	0.03495	0.03483	0.0372	0.03727	0.03788	0.03799	0.03781	0.03825	0.03853	0.03851	0.03902	0.03895
1.87109	0.00329	0.00323	0.01005	0.01022	0.01921	0.01928	0.02375	0.02351	0.02966	0.02971	0.03495	0.03484	0.03732	0.03727	0.03803	0.03799	0.03792	0.03825	0.03858	0.03851	0.03916	0.03896
1.87825	0.00342	0.00324	0.00996	0.01023	0.01927	0.01929	0.02382	0.02351	0.02971	0.02972	0.03504	0.03485	0.03734	0.03728	0.0381	0.038	0.03803	0.03825	0.03851	0.03852	0.03928	0.03897
1.88544	0.00341	0.00325	0.01004	0.01023	0.01922	0.01929	0.02362	0.02352	0.02956	0.02973	0.035	0.03486	0.03723	0.03728	0.038	0.038	0.03785	0.03826	0.03859	0.03853	0.0391	0.03898
1.89266	0.00332	0.00325	0.01004	0.01024	0.01927	0.0193	0.02365	0.02353	0.02962	0.02973	0.03499	0.03486	0.03724	0.03729	0.038	0.03801	0.03785	0.03826	0.03865	0.03853	0.03915	0.03899
1.8999	0.00349	0.00326	0.01003	0.01024	0.01933	0.01931	0.02379	0.02354	0.02975	0.02974	0.0351	0.03487	0.0374	0.03729	0.0381	0.03801	0.03805	0.03826	0.03863	0.03854	0.03933	0.039
1.90717	0.00346	0.00326	0.01008	0.01025	0.0193	0.01931	0.02367	0.02354	0.02965	0.02975	0.03502	0.03488	0.03725	0.0373	0.03802	0.03802	0.03796	0.03827	0.0386	0.03854	0.03921	0.03901
1.91447	0.00341	0.00327	0.01012	0.01026	0.0194	0.01932	0.02366	0.02355	0.02966	0.02975	0.0351	0.03489	0.03726	0.0373	0.03805	0.03802	0.03788	0.03827	0.03871	0.03855	0.03916	0.03902
1.9218	0.00357	0.00327	0.01014	0.01026	0.01941	0.01933	0.02377	0.02356	0.0298	0.02976	0.03516	0.0349	0.03746	0.03731	0.03807	0.03802	0.03802	0.03827	0.03874	0.03855	0.03938	0.03903
1.92916	0.00354	0.00328	0.01016	0.01027	0.0194	0.01933	0.02376	0.02357	0.0298	0.02977	0.03511	0.0349	0.03734	0.03731	0.03802	0.03803	0.03801	0.03828	0.03865	0.03856	0.03938	0.03904
1.93655	0.00353	0.00328	0.0102	0.01027	0.01954	0.01934	0.0237	0.02357	0.02976	0.02977	0.03518	0.03491	0.03729	0.03732	0.03806	0.03803	0.03797	0.03828	0.03873	0.03856	0.03927	0.03905
1.94395	0.00362	0.00329	0.01018	0.01028	0.0195	0.01935	0.0237	0.02358	0.02976	0.02978	0.03521	0.03492	0.03743	0.03732	0.03805	0.03804	0.03794	0.03828	0.03874	0.03857	0.03934	0.03905
1.9514	0.00366	0.00329	0.01027	0.01029	0.01948	0.01935	0.02376	0.02359	0.02982	0.02979	0.03521	0.03493	0.03741	0.03732	0.03794	0.03804	0.03799	0.03829	0.03872	0.03857	0.0394	0.03906
1.95886	0.00363	0.0033	0.01033	0.01029	0.0196	0.01936	0.02377	0.02359	0.02992	0.02979	0.03526	0.03494	0.03741	0.03733	0.03799	0.03805	0.03803	0.03829	0.03873	0.03858	0.0394	0.03907
1.96636	0.00371	0.0033	0.01028	0.0103	0.01963	0.01937	0.02381	0.0236	0.02991	0.0298	0.03526	0.03494	0.03751	0.03733	0.03807	0.03805	0.03804	0.03829	0.03874	0.03859	0.03942	0.03908
1.97389	0.00376	0.00331	0.01031	0.0103	0.01961	0.01937	0.02379	0.02361	0.02983	0.02981	0.03529	0.03495	0.03745	0.03734	0.03795	0.03805	0.03792	0.0383	0.0387	0.03859	0.03941	0.03909
1.98144	0.0037	0.00331	0.01041	0.01031	0.01959	0.01938	0.02378	0.02362	0.0299	0.02981	0.03526	0.03496	0.03747	0.03734	0.03787	0.03806	0.03795	0.0383	0.03873	0.0386	0.03936	0.0391
1.98902	0.00368	0.00332	0.01034	0.01031	0.01963	0.01939	0.02387	0.02362	0.02996	0.02982	0.03525	0.03497	0.03756	0.03735	0.03799	0.03806	0.03802	0.0383	0.03864	0.0386	0.03949	0.03911
1.99664	0.00382	0.00333	0.01038	0.01032	0.01965	0.01939	0.02389	0.02363	0.02995	0.02983	0.03531	0.03498	0.03753	0.03735	0.03796	0.03807	0.03803	0.03831	0.03863	0.03861	0.03944	0.03912
2.00428	0.00366	0.00333	0.01044	0.01033	0.01962	0.0194	0.02377	0.02364	0.02985	0.02983	0.03522	0.03498	0.03747	0.03736	0.03789	0.03807	0.03788	0.03831	0.03869	0.03861	0.03926	0.03913
2.01195	0.00372	0.00334	0.01041	0.01033	0.01966	0.01941	0.02391	0.02364	0.02993	0.02984	0.0353	0.03499	0.03763	0.03736	0.03797	0.03808	0.03795	0.03831	0.03871	0.03862	0.03943	0.03914
2.01965	0.00375	0.00334	0.01048	0.01034	0.01959	0.01941	0.02396	0.02365	0.03001	0.02985	0.03531	0.035	0.0376	0.03737	0.03791	0.03808	0.03801	0.03832	0.03862	0.03863	0.03945	0.03915
2.02737	0.00357	0.00335	0.01047	0.01034	0.0196	0.01942	0.02388	0.02366	0.02991	0.02985	0.03521	0.03501	0.0375	0.03737	0.03794	0.03809	0.03795	0.03832	0.03862	0.03863	0.03931	0.03916
2.03513	0.00371	0.00335	0.01045	0.01035	0.01967	0.01942	0.02395	0.02366	0.02997	0.02986	0.03533	0.03501	0.03762	0.03737	0.03806	0.03809	0.03798	0.03832	0.03866	0.03864	0.0394	0.03917
2.04291	0.00369	0.00336	0.01053	0.01035	0.01958	0.01943	0.02388	0.02367	0.02991	0.02987	0.03529	0.03502	0.03758	0.03738	0.03796	0.03809	0.0379	0.03833	0.03866	0.03864	0.03937	0.03918
2.05074	0.00356	0.00336	0.01052	0.01036	0.01956	0.01944	0.02387	0.02368	0.02992	0.02987	0.03523	0.03503	0.03753	0.03738	0.03796	0.0381	0.03791	0.03833	0.03872	0.03865	0.03926	0.03919
2.05857	0.00367	0.00337	0.01051	0.01036	0.01965	0.01944	0.02403	0.02369	0.03006	0.02988	0.03531	0.03504	0.03768	0.03739	0.03815	0.0381	0.03805	0.03833	0.03871	0.03865	0.03949	0.03919
2.06646	0.00363	0.00337	0.01051	0.01037	0.01956	0.01945	0.0239	0.02369	0.02993	0.02989	0.03526	0.03505	0.03753	0.03739	0.03809	0.03811	0.03799	0.03834	0.03868	0.03866	0.03935	0.0392
2.07436	0.00359	0.00338	0.01055	0.01038	0.01963	0.01946	0.0239	0.0237	0.02992	0.02989	0.03529	0.03505	0.03751	0.0374	0.03814	0.03811	0.03791	0.03834	0.03876	0.03867	0.03927	0.03921
2.0823	0.00368	0.00338	0.01052	0.01038	0.01959	0.01946	0.02392	0.02371	0.03	0.0299	0.03535	0.03506	0.03762	0.0374	0.0382	0.03812	0.03799	0.03834	0.03881	0.03867	0.03941	0.03922
2.09026	0.00365	0.00339	0.01055	0.01039	0.01951	0.01947	0.0239	0.02371	0.02996	0.02991	0.0353	0.03507	0.0375	0.03741	0.03812	0.03812	0.038	0.03835	0.03878	0.03868	0.03931	0.03923
2.09826	0.00358	0.00339	0.01054	0.01039	0.0196	0.01947	0.0239	0.02372	0.03002	0.02991	0.03532	0.03508	0.03752	0.03741	0.0382	0.03813	0.03805	0.03835	0.03885	0.03868	0.03931	0.03924
2.10629	0.00365	0.0034	0.01043	0.0104	0.01955	0.01948	0.02394	0.02373	0.03	0.02992	0.03536	0.03508	0.03757	0.03742	0.03827	0.03813	0.0381	0.03836	0.03884	0.03869	0.03936	0.03925
2.11435	0.00365	0.0034	0.01051	0.0104	0.01955	0.01949	0.02386	0.02373	0.02992	0.02993	0.03539	0.03509	0.03747	0.03742	0.03821	0.03814	0.03803	0.03836	0.03886	0.0387	0.03924	0.03926
2.12244	0.00359	0.00341	0.01051	0.01041	0.01959	0.01949	0.02383	0.02374	0.02996	0.02993	0.03541	0.0351	0.03753	0.03742	0.03827	0.03814	0.03802	0.03836	0.03897	0.0387	0.03924	0.03927
2.13056	0.00367	0.00341	0.01041	0.01041	0.0195	0.0195	0.0239	0.02375	0.02997	0.02994	0.03542	0.03511	0.03753	0.03743	0.03826	0.03814	0.0381	0.03837	0.03887	0.03871	0.0393	0.03928
2.13871	0.00366	0.00342	0.0105	0.01042	0.0196	0.01951	0.02389	0.02375	0.03003	0.02995	0.03545	0.03511	0.03752	0.03743	0.03825	0.03815	0.03815	0.03837	0.03895	0.03871	0.03928	0.03929
2.14689	0.00358	0.00342	0.01039	0.01042	0.01958	0.01951	0.02387	0.02376	0.03001	0.02995	0.03543	0.03512	0.03751	0.03744	0.03834	0.03815	0.03813	0.03837	0.03893	0.03872	0.03925	0.0393
2.1551	0.00374	0.00343	0.01036	0.01043	0.01963	0.01952	0.0239	0.02377	0.03	0.02996	0.03553	0.03513	0.03754	0.03744	0.03833	0.03816	0.0382	0.03838	0.03894	0.03873	0.03933	0.03931
2.16335	0.00364	0.00343	0.01046	0.01043	0.01965	0.01952	0.02383	0.02377	0.02999	0.02997	0.03549	0.03514	0.03751	0.03745	0.03831	0.03816	0.03814	0.03838	0.03905	0.03873	0.03922	0.03932
2.17162	0.00365	0.00344	0.01033	0.01044	0.01962	0.01953	0.02386	0.02378	0.03002	0.02997	0.03551	0.03515	0.03755	0.03745	0.03836	0.03817	0.03812	0.03838	0.03899	0.03874	0.0393	0.03933
2.17992	0.00375	0.00344	0.01043	0.01044	0.01962	0.01954	0.02393	0.02379	0.03012	0.02998	0.03555	0.03515	0.0376	0.03746	0.03832	0.03817	0.03821	0.03839	0.03899	0.03874	0.03935	0.03934
2.18826	0.0036	0.00345	0.01044	0.01045	0.01964	0.01954	0.02388	0.02379	0.03006	0.02998	0.03549	0.03516	0.03753	0.03746	0.03831	0.03818	0.03816	0.03839	0.03903	0.03875	0.03926	0.03935
2.19664	0.00375	0.00345	0.01037	0.01045	0.01974	0.01955	0.02397	0.0238	0.03021	0.02999	0.03561	0.03517	0.03768	0.03747	0.03844	0.03818	0.03829	0.0384	0.03904	0.03876	0.03945	0.03936
2.20504	0.00368	0.00346	0.01041	0.01046	0.01962	0.01955	0.02389	0.02381	0.03009	0.03	0.03553	0.03518	0.03758	0.03747	0.03833	0.03819	0.03822	0.0384	0.03903	0.03876	0.03932	0.03937
2.21347	0.00359	0.00346	0.01036	0.01046	0.01969	0.01956	0.02384	0.02381	0.03007	0.03	0.03552	0.03518	0.03757	0.03747	0.03837	0.03819	0.03812	0.0384	0.03902	0.03877	0.03926	0.03938
2.22194	0.00371	0.00347	0.01036	0.01047	0.01964	0.01957	0.02392	0.02382	0.03015	0.03001	0.03554	0.03519	0.03768	0.03748	0.03837	0.03819	0.03819	0.03841	0.03901	0.03877	0.03942	0.03939
2.23044	0.00359	0.00347	0.0104	0.01047	0.01961	0.01957	0.02386	0.02383	0.03009	0.03002	0.03548	0.0352	0.03758	0.03748	0.03826	0.0382	0.03814	0.03841	0.03901	0.03878	0.03927	0.0394
2.23898	0.00358	0.00348	0.01036	0.01048	0.01966	0.01958	0.02391	0.02383	0.03017	0.03002	0.03551	0.03521	0.0377	0.03749	0.03832	0.0382	0.03819	0.03842	0.03902	0.03879	0.03939	0.03941
2.24754	0.00359	0.00348	0.01029	0.01048	0.01958	0.01959	0.02393	0.02384	0.03012	0.03003	0.03546	0.03521	0.03767	0.03749	0.03829	0.03821	0.03818	0.03842	0.03894	0.03879	0.03939	0.03942
2.25612	0.00349	0.00349	0.0103	0.01049	0.01963	0.01959	0.02386	0.02385	0.03011	0.03004	0.03543	0.03522	0.0376	0.0375	0.03824	0.03821	0.03812	0.03842	0.03894	0.0388	0.0393	0.03943
2.26476	0.00353	0.00349	0.01025	0.01049	0.01961	0.0196	0.02389	0.02385	0.03015	0.03004	0.03542	0.03523	0.03773	0.0375	0.03834	0.03822	0.03812	0.03843	0.03894	0.03881	0.03941	0.03944
2.27343	0.00351	0.0035	0.01027	0.0105	0.01959	0.0196	0.02383	0.02386	0.03007	0.03005	0.03537	0.03524	0.03763	0.03751	0.03823	0.03822	0.03803	0.03843	0.03886	0.03881	0.03934	0.03945
2.28211	0.00342	0.0035	0.01031	0.0105	0.01963	0.01961	0.02382	0.02387	0.03012	0.03005	0.03537	0.03524	0.03771	0.03751	0.03823	0.03823	0.03803	0.03843	0.03895	0.03882	0.03937	0.03946
2.29084	0.00349	0.00351	0.01018	0.01051	0.0196	0.01962	0.02386	0.02387	0.03011	0.03006	0.03536	0.03525	0.03772	0.03752	0.0382	0.03823	0.03805	0.03844	0.03884	0.03883	0.03943	0.03947
2.2996	0.00342	0.00351	0.01028	0.01051	0.01961	0.01962	0.02381	0.02388	0.03012	0.03007	0.03534	0.03526	0.03766	0.03752	0.03812	0.03824	0.03805	0.03844	0.03884	0.03883	0.03938	0.03948
2.3084	0.00339	0.00352	0.01023	0.01052	0.01966	0.01963	0.02389	0.02389	0.03019	0.03007	0.03532	0.03527	0.03776	0.03752	0.03824	0.03824	0.03804	0.03845	0.03883	0.03884	0.0395	0.03949
2.31722	0.00349	0.00352	0.01028	0.01052	0.01967	0.01963	0.02392	0.02389	0.03025	0.03008	0.03535	0.03528	0.03775	0.03753	0.0382	0.03825	0.03809	0.03845	0.03874	0.03884	0.03954	0.0395
2.32609	0.00334	0.00353	0.01032	0.01053	0.01971	0.01964	0.02387	0.0239	0.03021	0.03009	0.03527	0.03528	0.03769	0.03753	0.03818	0.03825	0.03805	0.03845	0.03878	0.03885	0.03945	0.03951
2.33499	0.00347	0.00353	0.01022	0.01053	0.01975	0.01965	0.02393	0.02391	0.03029	0.03009	0.03536	0.03529	0.03778	0.03754	0.03824	0.03826	0.03811	0.03846	0.03874	0.03886	0.0396	0.03952
2.34391	0.00343	0.00354	0.01033	0.01054	0.01972	0.01965	0.02384	0.02391	0.03021	0.0301	0.03531	0.0353	0.03768	0.03754	0.03813	0.03826	0.03807	0.03846	0.03874	0.03886	0.03952	0.03953
2.35287	0.00339	0.00354	0.0103	0.01054	0.01984	0.01966	0.02389	0.02392	0.03027	0.0301	0.03536	0.03531	0.03775	0.03755	0.03827	0.03827	0.03807	0.03847	0.03877	0.03887	0.03959	0.03954
2.36188	0.00347	0.00355	0.01034	0.01054	0.01981	0.01966	0.02391	0.02393	0.03029	0.03011	0.03539	0.03531	0.03775	0.03755	0.03821	0.03827	0.03811	0.03847	0.03872	0.03888	0.03965	0.03955
2.3709	0.00339	0.00355	0.01037	0.01055	0.01985	0.01967	0.02385	0.02393	0.03027	0.03012	0.03537	0.03532	0.03768	0.03756	0.0382	0.03828	0.03806	0.03847	0.03877	0.03888	0.03956	0.03956
2.37996	0.0035	0.00356	0.01039	0.01055	0.01991	0.01967	0.02395	0.02394	0.03037	0.03012	0.03547	0.03533	0.03783	0.03756	0.03831	0.03828	0.03818	0.03848	0.03876	0.03889	0.03975	0.03957
2.38906	0.00345	0.00356	0.01043	0.01056	0.01988	0.01968	0.02389	0.02395	0.03031	0.03013	0.03546	0.03534	0.03771	0.03757	0.03822	0.03828	0.03812	0.03848	0.03874	0.0389	0.03968	0.03958
2.3982	0.00343	0.00356	0.01047	0.01056	0.01998	0.01969	0.02392	0.02395	0.03042	0.03014	0.03553	0.03534	0.0378	0.03757	0.03836	0.03829	0.03818	0.03849	0.03878	0.0389	0.03979	0.03959
2.40738	0.0035	0.00357	0.01047	0.01057	0.01995	0.01969	0.02399	0.02396	0.0304	0.03014	0.03558	0.03535	0.03779	0.03758	0.03836	0.03829	0.03823	0.03849	0.03874	0.03891	0.03983	0.0396
2.41657	0.00347	0.00357	0.01059	0.01057	0.02001	0.0197	0.02394	0.02397	0.03041	0.03015	0.03564	0.03536	0.03777	0.03758	0.03842	0.0383	0.03822	0.03849	0.0388	0.03892	0.03979	0.03961
2.42581	0.0035	0.00358	0.01052	0.01058	0.02002	0.0197	0.02407	0.02397	0.03044	0.03015	0.03568	0.03537	0.03787	0.03759	0.0385	0.0383	0.03826	0.0385	0.0388	0.03892	0.03992	0.03962
2.43509	0.00353	0.00358	0.0106	0.01058	0.02002	0.01971	0.02401	0.02398	0.03044	0.03016	0.03574	0.03538	0.03781	0.03759	0.03847	0.03831	0.03825	0.0385	0.03883	0.03893	0.03989	0.03963
2.4444	0.00346	0.00359	0.01058	0.01059	0.02002	0.01972	0.02406	0.02399	0.03043	0.03017	0.03575	0.03538	0.03784	0.0376	0.03856	0.03831	0.03824	0.03851	0.03888	0.03894	0.03995	0.03964
2.45375	0.00359	0.00359	0.01054	0.01059	0.02	0.01972	0.02408	0.02399	0.03044	0.03017	0.03583	0.03539	0.03785	0.0376	0.03857	0.03832	0.03826	0.03851	0.03881	0.03894	0.03999	0.03965
2.46312	0.00345	0.0036	0.01063	0.01059	0.02	0.01973	0.02405	0.024	0.03036	0.03018	0.0358	0.0354	0.03782	0.03761	0.03858	0.03832	0.03819	0.03852	0.03889	0.03895	0.03988	0.03966
2.47255	0.00358	0.0036	0.01056	0.0106	0.02004	0.01973	0.02419	0.02401	0.03046	0.03019	0.03592	0.03541	0.03795	0.03761	0.03869	0.03833	0.03827	0.03852	0.03889	0.03896	0.04004	0.03967
2.482	0.0035	0.00361	0.01063	0.0106	0.01999	0.01974	0.02412	0.02401	0.03041	0.03019	0.03586	0.03541	0.03786	0.03761	0.03858	0.03833	0.03821	0.03852	0.03895	0.03896	0.03992	0.03968
2.49149	0.00349	0.00361	0.01054	0.01061	0.02	0.01974	0.02418	0.02402	0.03042	0.0302	0.03591	0.03542	0.03788	0.03762	0.03869	0.03834	0.0382	0.03853	0.03893	0.03897	0.04001	0.03969
2.50101	0.00355	0.00362	0.01057	0.01061	0.01996	0.01975	0.0242	0.02402	0.0304	0.0302	0.03589	0.03543	0.0379	0.03762	0.03862	0.03834	0.03818	0.03853	0.03892	0.03898	0.03997	0.0397
2.51058	0.0035	0.00362	0.01061	0.01062	0.02004	0.01976	0.02425	0.02403	0.03043	0.03021	0.03593	0.03544	0.03792	0.03763	0.0387	0.03835	0.03816	0.03854	0.03901	0.03898	0.03993	0.03971
2.52017	0.00359	0.00362	0.01058	0.01062	0.02	0.01976	0.02432	0.02404	0.03048	0.03022	0.03595	0.03544	0.038	0.03763	0.03869	0.03835	0.03822	0.03854	0.03901	0.03899	0.04005	0.03972
2.5298	0.00351	0.00363	0.01061	0.01062	0.02	0.01977	0.02426	0.02404	0.03044	0.03022	0.03591	0.03545	0.03787	0.03764	0.03863	0.03836	0.03816	0.03854	0.03904	0.039	0.03993	0.03973
2.53947	0.00355	0.00363	0.01053	0.01063	0.02	0.01977	0.02432	0.02405	0.03047	0.03023	0.03593	0.03546	0.038	0.03764	0.03871	0.03836	0.03817	0.03855	0.03905	0.03901	0.04004	0.03974
2.54919	0.00357	0.00364	0.0106	0.01063	0.01996	0.01978	0.02435	0.02406	0.03043	0.03024	0.0359	0.03547	0.03791	0.03765	0.03862	0.03837	0.03814	0.03855	0.03907	0.03901	0.03997	0.03975
2.55892	0.00353	0.00364	0.0106	0.01064	0.02005	0.01979	0.02439	0.02406	0.03051	0.03024	0.03592	0.03548	0.03804	0.03765	0.03869	0.03837	0.03819	0.03856	0.03916	0.03902	0.04004	0.03976
2.56871	0.00359	0.00365	0.01057	0.01064	0.01999	0.01979	0.02446	0.02407	0.03046	0.03025	0.03588	0.03548	0.03797	0.03766	0.03861	0.03838	0.03817	0.03856	0.0391	0.03903	0.04007	0.03977
2.57853	0.00353	0.00365	0.01059	0.01065	0.02001	0.0198	0.02438	0.02408	0.03046	0.03025	0.03585	0.03549	0.03797	0.03766	0.03861	0.03838	0.03815	0.03857	0.03922	0.03903	0.04002	0.03978
2.58839	0.00359	0.00366	0.01051	0.01065	0.01996	0.0198	0.02447	0.02408	0.03046	0.03026	0.03584	0.0355	0.03797	0.03767	0.03861	0.03839	0.03817	0.03857	0.03915	0.03904	0.04011	0.03979
2.59827	0.00356	0.00366	0.01061	0.01065	0.02	0.01981	0.02442	0.02409	0.03045	0.03027	0.03585	0.03551	0.03797	0.03767	0.03855	0.03839	0.03816	0.03858	0.03924	0.03905	0.04003	0.0398
2.60821	0.00358	0.00366	0.01057	0.01066	0.02001	0.01981	0.02452	0.0241	0.0305	0.03027	0.03587	0.03551	0.03805	0.03768	0.03862	0.0384	0.03821	0.03858	0.03926	0.03905	0.04014	0.03981
2.61818	0.00362	0.00367	0.01061	0.01066	0.01999	0.01982	0.02444	0.0241	0.03043	0.03028	0.0358	0.03552	0.03795	0.03768	0.0385	0.03841	0.03819	0.03858	0.03927	0.03906	0.04008	0.03982
2.62819	0.00358	0.00367	0.01058	0.01067	0.02003	0.01983	0.02448	0.02411	0.03047	0.03029	0.03583	0.03553	0.03798	0.03769	0.03857	0.03841	0.03818	0.03859	0.03929	0.03907	0.04012	0.03983
2.63824	0.00368	0.00368	0.01062	0.01067	0.01999	0.01983	0.02446	0.02412	0.03046	0.03029	0.0358	0.03554	0.03795	0.03769	0.03849	0.03842	0.03822	0.03859	0.03926	0.03908	0.04015	0.03984
2.64831	0.00362	0.00368	0.01068	0.01067	0.02007	0.01984	0.02448	0.02412	0.03049	0.0303	0.03585	0.03555	0.03797	0.0377	0.03857	0.03842	0.03823	0.0386	0.03936	0.03908	0.04016	0.03986
2.65844	0.00372	0.00369	0.01065	0.01068	0.02007	0.01984	0.02451	0.02413	0.03052	0.0303	0.03584	0.03555	0.038	0.0377	0.03855	0.03843	0.03831	0.0386	0.03931	0.03909	0.04024	0.03987
2.6686	0.00366	0.00369	0.01072	0.01068	0.02009	0.01985	0.02442	0.02413	0.03047	0.03031	0.03583	0.03556	0.0379	0.03771	0.03852	0.03843	0.03828	0.03861	0.03937	0.0391	0.04013	0.03988
2.6788	0.00375	0.0037	0.01067	0.01069	0.02008	0.01985	0.02445	0.02414	0.03053	0.03032	0.03584	0.03557	0.03798	0.03771	0.03857	0.03844	0.03835	0.03861	0.03932	0.0391	0.04023	0.03989
2.68904	0.00371	0.0037	0.01076	0.01069	0.0201	0.01986	0.0244	0.02415	0.03047	0.03032	0.03584	0.03558	0.03783	0.03772	0.03848	0.03844	0.03828	0.03862	0.03931	0.03911	0.0401	0.0399
2.69931	0.00372	0.0037	0.01069	0.0107	0.02012	0.01987	0.02442	0.02415	0.0305	0.03033	0.03585	0.03559	0.03794	0.03772	0.03856	0.03845	0.03829	0.03862	0.03932	0.03912	0.04019	0.03991
2.70963	0.00372	0.00371	0.01078	0.0107	0.02011	0.01987	0.02437	0.02416	0.03046	0.03034	0.03585	0.03559	0.03781	0.03773	0.03846	0.03845	0.03826	0.03862	0.03927	0.03913	0.04007	0.03992
2.71999	0.0037	0.00371	0.01078	0.0107	0.02013	0.01988	0.02439	0.02417	0.03054	0.03034	0.03584	0.0356	0.0379	0.03773	0.03855	0.03846	0.03829	0.03863	0.03931	0.03913	0.04012	0.03993
2.73038	0.00374	0.00372	0.01077	0.01071	0.0201	0.01988	0.02432	0.02417	0.0305	0.03035	0.03587	0.03561	0.03781	0.03774	0.03844	0.03846	0.03827	0.03863	0.03923	0.03914	0.04007	0.03994
2.74081	0.00363	0.00372	0.01081	0.01071	0.02013	0.01989	0.02431	0.02418	0.03052	0.03035	0.03586	0.03562	0.03784	0.03774	0.03849	0.03847	0.03822	0.03864	0.03927	0.03915	0.04003	0.03995
2.75129	0.00372	0.00373	0.01079	0.01072	0.02015	0.0199	0.02436	0.02419	0.03056	0.03036	0.03595	0.03562	0.03786	0.03775	0.03846	0.03847	0.03824	0.03864	0.0392	0.03916	0.0401	0.03996
2.7618	0.0036	0.00373	0.01084	0.01072	0.02016	0.0199	0.02432	0.02419	0.03053	0.03037	0.03588	0.03563	0.03784	0.03775	0.03848	0.03848	0.03815	0.03865	0.03929	0.03916	0.04005	0.03997
2.77235	0.00371	0.00373	0.01078	0.01072	0.02016	0.01991	0.02435	0.0242	0.03059	0.03037	0.03598	0.03564	0.03787	0.03776	0.03848	0.03848	0.03822	0.03865	0.03921	0.03917	0.04019	0.03998
2.78295	0.00355	0.00374	0.01084	0.01073	0.02015	0.01991	0.02428	0.0242	0.03051	0.03038	0.0359	0.03565	0.03776	0.03776	0.03844	0.03849	0.03813	0.03866	0.03927	0.03918	0.04004	0.03999
2.79359	0.00364	0.00374	0.01079	0.01073	0.02021	0.01992	0.02434	0.02421	0.0306	0.03039	0.03602	0.03566	0.03791	0.03777	0.0385	0.0385	0.03822	0.03866	0.03923	0.03919	0.04024	0.04001
2.80426	0.00357	0.00375	0.01085	0.01074	0.0202	0.01992	0.0243	0.02422	0.03054	0.03039	0.03594	0.03566	0.03778	0.03777	0.03845	0.0385	0.03812	0.03867	0.03928	0.03919	0.04013	0.04002
2.81498	0.00358	0.00375	0.01073	0.01074	0.02018	0.01993	0.02429	0.02422	0.03059	0.0304	0.03601	0.03567	0.03787	0.03778	0.03857	0.03851	0.03819	0.03867	0.03924	0.0392	0.04027	0.04003
2.82574	0.00352	0.00375	0.01081	0.01074	0.02013	0.01994	0.02427	0.02423	0.03052	0.03041	0.03599	0.03568	0.03772	0.03778	0.03848	0.03851	0.03812	0.03868	0.03925	0.03921	0.04016	0.04004
2.83652	0.00352	0.00376	0.01076	0.01075	0.02015	0.01994	0.0243	0.02424	0.03061	0.03041	0.03603	0.03569	0.03786	0.03779	0.03857	0.03852	0.03819	0.03868	0.03925	0.03922	0.04027	0.04005
2.84737	0.00349	0.00376	0.01078	0.01075	0.02012	0.01995	0.02427	0.02424	0.03055	0.03042	0.03601	0.0357	0.03775	0.0378	0.03846	0.03852	0.03814	0.03869	0.03922	0.03922	0.04018	0.04006
2.85825	0.00341	0.00377	0.01068	0.01075	0.02009	0.01995	0.02425	0.02425	0.03056	0.03042	0.03599	0.0357	0.03784	0.0378	0.03856	0.03853	0.03813	0.03869	0.03923	0.03923	0.04023	0.04007
2.86917	0.00345	0.00377	0.0107	0.01076	0.02005	0.01996	0.02423	0.02426	0.03052	0.03043	0.03601	0.03571	0.03777	0.03781	0.03845	0.03853	0.0381	0.0387	0.03919	0.03924	0.04016	0.04008
2.88014	0.00337	0.00377	0.0107	0.01076	0.02006	0.01996	0.02424	0.02426	0.03054	0.03044	0.03599	0.03572	0.03789	0.03781	0.03856	0.03854	0.03811	0.0387	0.03926	0.03925	0.04018	0.04009
2.89114	0.00344	0.00378	0.01069	0.01077	0.02006	0.01997	0.02422	0.02427	0.03053	0.03044	0.03598	0.03573	0.03786	0.03782	0.03847	0.03855	0.0381	0.03871	0.0392	0.03925	0.04013	0.0401
2.90219	0.00333	0.00378	0.01066	0.01077	0.02007	0.01998	0.02422	0.02427	0.03047	0.03045	0.03591	0.03574	0.03789	0.03782	0.03855	0.03855	0.03806	0.03871	0.03927	0.03926	0.04011	0.04011
2.91328	0.00344	0.00379	0.01068	0.01077	0.02007	0.01998	0.02423	0.02428	0.03049	0.03046	0.03593	0.03574	0.03793	0.03783	0.03853	0.03856	0.03811	0.03871	0.03926	0.03927	0.0401	0.04012
2.9244	0.00338	0.00379	0.01071	0.01078	0.02012	0.01999	0.02425	0.02429	0.03052	0.03046	0.03588	0.03575	0.03795	0.03783	0.03859	0.03856	0.03814	0.03872	0.03935	0.03928	0.04011	0.04014
2.93558	0.00347	0.0038	0.01072	0.01078	0.02006	0.01999	0.02427	0.02429	0.03053	0.03047	0.03585	0.03576	0.038	0.03784	0.03857	0.03857	0.0382	0.03872	0.0393	0.03929	0.04012	0.04015
2.94679	0.0034	0.0038	0.01075	0.01079	0.02012	0.02	0.02433	0.0243	0.03054	0.03047	0.03584	0.03577	0.03798	0.03784	0.03859	0.03857	0.03819	0.03873	0.03935	0.03929	0.0401	0.04016
2.95805	0.00349	0.0038	0.01075	0.01079	0.02006	0.02	0.02434	0.02431	0.03054	0.03048	0.03581	0.03578	0.03801	0.03785	0.03852	0.03858	0.03825	0.03873	0.03931	0.0393	0.04013	0.04017
2.96935	0.00347	0.00381	0.01081	0.01079	0.02017	0.02001	0.02435	0.02431	0.03059	0.03049	0.03585	0.03579	0.03803	0.03785	0.03856	0.03858	0.03828	0.03874	0.0394	0.03931	0.04013	0.04018
2.9807	0.00356	0.00381	0.0108	0.0108	0.02013	0.02002	0.02437	0.02432	0.0306	0.03049	0.03583	0.03579	0.03805	0.03786	0.03853	0.03859	0.03833	0.03874	0.03939	0.03932	0.04014	0.04019
2.99209	0.00353	0.00382	0.01083	0.0108	0.02025	0.02002	0.02439	0.02433	0.03061	0.0305	0.03587	0.0358	0.03805	0.03786	0.03859	0.0386	0.03834	0.03875	0.03945	0.03932	0.04015	0.0402
3.00351	0.00359	0.00382	0.01083	0.0108	0.02021	0.02003	0.02446	0.02433	0.0306	0.03051	0.03584	0.03581	0.03801	0.03787	0.03853	0.0386	0.03839	0.03875	0.03938	0.03933	0.04015	0.04021
3.01499	0.00358	0.00382	0.01088	0.01081	0.02029	0.02003	0.02444	0.02434	0.03066	0.03051	0.03585	0.03582	0.03808	0.03788	0.03858	0.03861	0.03842	0.03876	0.03943	0.03934	0.04017	0.04022
3.02651	0.00366	0.00383	0.01087	0.01081	0.02024	0.02004	0.0245	0.02434	0.03068	0.03052	0.03582	0.03583	0.03805	0.03788	0.03851	0.03861	0.03846	0.03876	0.03933	0.03935	0.04019	0.04024
3.03807	0.00361	0.00383	0.01094	0.01082	0.02032	0.02004	0.02449	0.02435	0.03074	0.03053	0.03583	0.03583	0.03813	0.03789	0.03854	0.03862	0.03847	0.03877	0.03941	0.03936	0.04017	0.04025
3.04967	0.00369	0.00383	0.01091	0.01082	0.02027	0.02005	0.02449	0.02436	0.03069	0.03053	0.03582	0.03584	0.0381	0.03789	0.03848	0.03863	0.03844	0.03877	0.0393	0.03937	0.04017	0.04026
3.06133	0.00357	0.00384	0.01088	0.01082	0.02028	0.02006	0.02436	0.02436	0.03065	0.03054	0.0358	0.03585	0.03809	0.0379	0.03851	0.03863	0.03833	0.03878	0.03934	0.03937	0.04012	0.04027
3.07302	0.00372	0.00384	0.01087	0.01083	0.02025	0.02006	0.02437	0.02437	0.03067	0.03054	0.03581	0.03586	0.03808	0.0379	0.03846	0.03864	0.03835	0.03879	0.03924	0.03938	0.04014	0.04028
3.08476	0.00363	0.00385	0.01089	0.01083	0.02028	0.02007	0.02438	0.02438	0.0307	0.03055	0.03581	0.03587	0.03807	0.03791	0.03852	0.03864	0.03834	0.03879	0.03929	0.03939	0.04015	0.04029
3.09655	0.00363	0.00385	0.01083	0.01084	0.02017	0.02007	0.02429	0.02438	0.03065	0.03056	0.03575	0.03587	0.03803	0.03791	0.03837	0.03865	0.03832	0.0388	0.03917	0.0394	0.04009	0.0403
3.10838	0.00356	0.00385	0.01078	0.01084	0.02019	0.02008	0.02426	0.02439	0.03063	0.03056	0.03581	0.03588	0.03802	0.03792	0.03839	0.03865	0.03825	0.0388	0.0392	0.03941	0.04008	0.04031
3.12025	0.0036	0.00386	0.01082	0.01084	0.02013	0.02008	0.02418	0.0244	0.03058	0.03057	0.03581	0.03589	0.03798	0.03793	0.03833	0.03866	0.0382	0.03881	0.03921	0.03941	0.04002	0.04032
3.13216	0.00361	0.00386	0.0108	0.01085	0.02021	0.02009	0.0242	0.0244	0.03062	0.03058	0.0359	0.0359	0.03799	0.03793	0.03845	0.03867	0.03825	0.03881	0.0393	0.03942	0.04011	0.04034
3.14412	0.00358	0.00387	0.0108	0.01085	0.02011	0.02009	0.02419	0.02441	0.03054	0.03058	0.03589	0.03591	0.03786	0.03794	0.03836	0.03867	0.03821	0.03882	0.03924	0.03943	0.04004	0.04035
3.15614	0.00355	0.00387	0.01076	0.01085	0.02012	0.0201	0.02424	0.02441	0.03061	0.03059	0.03596	0.03592	0.03797	0.03794	0.03841	0.03868	0.03827	0.03882	0.03932	0.03944	0.04013	0.04036
3.1682	0.00365	0.00387	0.01086	0.01086	0.02014	0.02011	0.02424	0.02442	0.03063	0.0306	0.03608	0.03592	0.03795	0.03795	0.03839	0.03868	0.03834	0.03883	0.03939	0.03945	0.0401	0.04037
3.1803	0.00364	0.00388	0.01082	0.01086	0.02019	0.02011	0.0243	0.02443	0.03064	0.0306	0.03616	0.03593	0.03805	0.03795	0.03852	0.03869	0.03837	0.03883	0.03948	0.03946	0.0402	0.04038
3.19245	0.0037	0.00388	0.0109	0.01087	0.02024	0.02012	0.02429	0.02443	0.03065	0.03061	0.0362	0.03594	0.03799	0.03796	0.0385	0.0387	0.03837	0.03884	0.03951	0.03946	0.04019	0.04039
3.20464	0.00373	0.00388	0.01085	0.01087	0.02026	0.02012	0.0244	0.02444	0.03073	0.03062	0.03621	0.03595	0.03811	0.03797	0.03861	0.0387	0.03847	0.03884	0.0395	0.03947	0.04034	0.0404
3.21688	0.00378	0.00389	0.01101	0.01087	0.02034	0.02013	0.0244	0.02445	0.03081	0.03062	0.03623	0.03596	0.03815	0.03797	0.0386	0.03871	0.03856	0.03885	0.03961	0.03948	0.04032	0.04042
3.22916	0.00386	0.00389	0.01098	0.01088	0.02039	0.02013	0.02451	0.02445	0.03085	0.03063	0.03628	0.03597	0.03826	0.03798	0.0387	0.03871	0.03857	0.03885	0.0396	0.03949	0.04044	0.04043
3.2415	0.00378	0.00389	0.01101	0.01088	0.02043	0.02014	0.02443	0.02446	0.0308	0.03063	0.03619	0.03597	0.03819	0.03798	0.03872	0.03872	0.03848	0.03886	0.03967	0.0395	0.04037	0.04044
3.25388	0.00387	0.0039	0.011	0.01088	0.02045	0.02015	0.02453	0.02446	0.03087	0.03064	0.03621	0.03598	0.03827	0.03799	0.03876	0.03873	0.03861	0.03886	0.0396	0.03951	0.0405	0.04045
3.26631	0.00381	0.0039	0.01105	0.01089	0.02047	0.02015	0.02455	0.02447	0.0309	0.03065	0.03615	0.03599	0.03829	0.03799	0.03877	0.03873	0.0386	0.03887	0.03962	0.03951	0.04046	0.04046
3.27879	0.00385	0.00391	0.01102	0.01089	0.02042	0.02016	0.02455	0.02448	0.03084	0.03065	0.03612	0.036	0.03828	0.038	0.03873	0.03874	0.03854	0.03888	0.03961	0.03952	0.04042	0.04047
3.29131	0.00385	0.00391	0.01102	0.01089	0.02049	0.02016	0.02453	0.02448	0.03084	0.03066	0.03613	0.03601	0.03831	0.03801	0.03884	0.03875	0.03853	0.03888	0.0397	0.03953	0.04047	0.04048
3.30387	0.00389	0.00391	0.01103	0.0109	0.0204	0.02017	0.02455	0.02449	0.03081	0.03067	0.03609	0.03602	0.03826	0.03801	0.0388	0.03875	0.03856	0.03889	0.03962	0.03954	0.04041	0.0405
3.3165	0.00389	0.00392	0.01102	0.0109	0.02044	0.02017	0.0246	0.0245	0.03087	0.03067	0.0361	0.03602	0.03836	0.03802	0.03887	0.03876	0.03861	0.03889	0.03965	0.03955	0.04046	0.04051
3.32916	0.00393	0.00392	0.01108	0.01091	0.02039	0.02018	0.02454	0.0245	0.03081	0.03068	0.03611	0.03603	0.0383	0.03802	0.03883	0.03876	0.03854	0.0389	0.03971	0.03956	0.04037	0.04052
3.34188	0.00394	0.00392	0.01098	0.01091	0.02037	0.02019	0.02458	0.02451	0.0308	0.03069	0.03606	0.03604	0.03831	0.03803	0.03892	0.03877	0.03856	0.0389	0.0397	0.03957	0.04043	0.04053
3.35464	0.00394	0.00393	0.01109	0.01091	0.02039	0.02019	0.02459	0.02452	0.03085	0.03069	0.03606	0.03605	0.0383	0.03803	0.03885	0.03878	0.03865	0.03891	0.03968	0.03957	0.04037	0.04054
3.36745	0.004	0.00393	0.01105	0.01092	0.02037	0.0202	0.02462	0.02452	0.03091	0.0307	0.03611	0.03606	0.03834	0.03804	0.03886	0.03878	0.03867	0.03891	0.03964	0.03958	0.04044	0.04055
3.38031	0.00394	0.00393	0.01108	0.01092	0.02041	0.0202	0.02456	0.02453	0.03085	0.03071	0.03607	0.03607	0.03826	0.03805	0.03891	0.03879	0.03859	0.03892	0.03974	0.03959	0.04036	0.04056
3.39322	0.004	0.00394	0.01106	0.01092	0.02032	0.02021	0.0246	0.02453	0.03086	0.03071	0.03607	0.03607	0.03826	0.03805	0.03887	0.0388	0.03867	0.03893	0.0396	0.0396	0.04037	0.04058
3.40617	0.00396	0.00394	0.01107	0.01093	0.02036	0.02021	0.02463	0.02454	0.03093	0.03072	0.03611	0.03608	0.03831	0.03806	0.03892	0.0388	0.0387	0.03893	0.0396	0.03961	0.0404	0.04059
3.41919	0.004	0.00395	0.01112	0.01093	0.02035	0.02022	0.02458	0.02455	0.03086	0.03073	0.03611	0.03609	0.03824	0.03806	0.03891	0.03881	0.03864	0.03894	0.03964	0.03962	0.04033	0.0406
3.43224	0.00403	0.00395	0.01107	0.01094	0.02037	0.02023	0.02466	0.02455	0.03094	0.03073	0.03617	0.0361	0.03831	0.03807	0.03905	0.03881	0.03871	0.03894	0.03965	0.03963	0.04048	0.04061
3.44535	0.00401	0.00395	0.01118	0.01094	0.02035	0.02023	0.02465	0.02456	0.03096	0.03074	0.03621	0.03611	0.03826	0.03808	0.03896	0.03882	0.03877	0.03895	0.03961	0.03964	0.04043	0.04062
3.45851	0.00402	0.00396	0.01111	0.01094	0.02033	0.02024	0.02464	0.02457	0.03091	0.03074	0.03624	0.03612	0.03825	0.03808	0.039	0.03883	0.03871	0.03895	0.0396	0.03964	0.04048	0.04063
3.47171	0.00404	0.00396	0.01115	0.01095	0.02039	0.02024	0.02467	0.02457	0.03091	0.03075	0.03627	0.03613	0.0382	0.03809	0.03907	0.03883	0.03871	0.03896	0.03965	0.03965	0.04051	0.04065
3.48498	0.00405	0.00396	0.01114	0.01095	0.02031	0.02025	0.02475	0.02458	0.03094	0.03076	0.03629	0.03613	0.0382	0.03809	0.03895	0.03884	0.0388	0.03897	0.03957	0.03966	0.04056	0.04066
3.49828	0.004	0.00397	0.01115	0.01095	0.02042	0.02025	0.02473	0.02458	0.03088	0.03076	0.03634	0.03614	0.03821	0.0381	0.03902	0.03885	0.03875	0.03897	0.03965	0.03967	0.04062	0.04067
3.51164	0.00407	0.00397	0.01117	0.01096	0.02041	0.02026	0.02473	0.02459	0.03085	0.03077	0.03631	0.03615	0.03811	0.03811	0.03896	0.03885	0.03873	0.03898	0.03961	0.03968	0.04063	0.04068
3.52505	0.00403	0.00397	0.01114	0.01096	0.02039	0.02026	0.02482	0.0246	0.03092	0.03078	0.03633	0.03616	0.03821	0.03811	0.03894	0.03886	0.03881	0.03898	0.03961	0.03969	0.04075	0.04069
3.53851	0.00402	0.00398	0.01121	0.01096	0.02046	0.02027	0.02471	0.0246	0.03085	0.03078	0.03631	0.03617	0.03816	0.03812	0.0389	0.03887	0.03871	0.03899	0.0397	0.0397	0.04072	0.0407
3.55201	0.00409	0.00398	0.01121	0.01097	0.02046	0.02028	0.02481	0.02461	0.03091	0.03079	0.03635	0.03618	0.03819	0.03812	0.03891	0.03887	0.03877	0.039	0.03964	0.03971	0.04087	0.04072
3.56559	0.00405	0.00398	0.01126	0.01097	0.02048	0.02028	0.02479	0.02462	0.03099	0.0308	0.03634	0.03619	0.03823	0.03813	0.03887	0.03888	0.03876	0.039	0.03971	0.03972	0.04088	0.04073
3.5792	0.00405	0.00399	0.01128	0.01098	0.02047	0.02029	0.02471	0.02462	0.03096	0.0308	0.03633	0.03619	0.03815	0.03814	0.03882	0.03889	0.0387	0.03901	0.03972	0.03973	0.04084	0.04074
3.59286	0.00408	0.00399	0.01129	0.01098	0.02049	0.02029	0.0248	0.02463	0.03109	0.03081	0.03635	0.0362	0.03825	0.03814	0.03887	0.03889	0.03875	0.03901	0.03965	0.03974	0.04093	0.04075
3.60659	0.00405	0.00399	0.01139	0.01098	0.02046	0.0203	0.02471	0.02463	0.03109	0.03082	0.03637	0.03621	0.03821	0.03815	0.03876	0.0389	0.03867	0.03902	0.03967	0.03974	0.04081	0.04076
3.62035	0.0041	0.004	0.01137	0.01099	0.02045	0.0203	0.02479	0.02464	0.03115	0.03082	0.03638	0.03622	0.03826	0.03816	0.03884	0.03891	0.03868	0.03903	0.0397	0.03975	0.04088	0.04078
3.63418	0.00407	0.004	0.01144	0.01099	0.02045	0.02031	0.02482	0.02465	0.03126	0.03083	0.03636	0.03623	0.03831	0.03816	0.03879	0.03891	0.03872	0.03903	0.03971	0.03976	0.04085	0.04079
3.64805	0.00413	0.004	0.01147	0.01099	0.02045	0.02032	0.02479	0.02465	0.0312	0.03084	0.03642	0.03624	0.03826	0.03817	0.03876	0.03892	0.03864	0.03904	0.03971	0.03977	0.04078	0.0408
3.66197	0.0041	0.00401	0.01139	0.011	0.02042	0.02032	0.02492	0.02466	0.03127	0.03084	0.03641	0.03625	0.03833	0.03817	0.03882	0.03893	0.0387	0.03904	0.03971	0.03978	0.04086	0.04081
3.67596	0.00404	0.00401	0.01143	0.011	0.02041	0.02033	0.02486	0.02467	0.03124	0.03085	0.0364	0.03625	0.03831	0.03818	0.03875	0.03893	0.03865	0.03905	0.03976	0.03979	0.04072	0.04082
3.69	0.00412	0.00401	0.01138	0.01101	0.02044	0.02033	0.02494	0.02467	0.03122	0.03086	0.03642	0.03626	0.03832	0.03819	0.0388	0.03894	0.0387	0.03906	0.03974	0.0398	0.04079	0.04084
3.70409	0.00398	0.00402	0.0113	0.01101	0.0204	0.02034	0.02494	0.02468	0.03124	0.03086	0.03641	0.03627	0.03832	0.03819	0.03874	0.03895	0.03873	0.03906	0.03973	0.03981	0.04078	0.04085
3.71823	0.00399	0.00402	0.01127	0.01101	0.0204	0.02034	0.02488	0.02468	0.03109	0.03087	0.03637	0.03628	0.03824	0.0382	0.03872	0.03895	0.03865	0.03907	0.03978	0.03982	0.04066	0.04086
3.73242	0.00397	0.00402	0.01119	0.01102	0.02035	0.02035	0.02499	0.02469	0.03114	0.03088	0.03634	0.03629	0.03831	0.03821	0.03874	0.03896	0.03877	0.03907	0.03971	0.03983	0.04073	0.04087
3.74668	0.00393	0.00403	0.01118	0.01102	0.02041	0.02035	0.0249	0.0247	0.03107	0.03088	0.03639	0.0363	0.03826	0.03821	0.03878	0.03897	0.03872	0.03908	0.03978	0.03984	0.04067	0.04088
3.76097	0.00395	0.00403	0.01113	0.01102	0.0204	0.02036	0.02498	0.0247	0.03104	0.03089	0.03635	0.03631	0.03824	0.03822	0.03877	0.03897	0.0388	0.03909	0.03973	0.03985	0.04069	0.0409
3.77534	0.00391	0.00403	0.01108	0.01103	0.02041	0.02037	0.02495	0.02471	0.03102	0.03089	0.03638	0.03631	0.0383	0.03823	0.03878	0.03898	0.0388	0.03909	0.03973	0.03986	0.04071	0.04091
3.78975	0.00395	0.00404	0.01108	0.01103	0.02048	0.02037	0.02492	0.02472	0.03099	0.0309	0.03638	0.03632	0.03822	0.03823	0.03883	0.03899	0.03878	0.0391	0.03975	0.03987	0.04068	0.04092
3.80421	0.00396	0.00404	0.01103	0.01103	0.02046	0.02038	0.02494	0.02472	0.03101	0.03091	0.03643	0.03633	0.03827	0.03824	0.03878	0.03899	0.03888	0.03911	0.03969	0.03988	0.04069	0.04093
3.81874	0.00394	0.00404	0.01101	0.01104	0.02055	0.02038	0.02489	0.02473	0.03093	0.03091	0.03643	0.03634	0.03826	0.03824	0.03889	0.039	0.03882	0.03911	0.03978	0.03989	0.04074	0.04094
3.83332	0.00393	0.00404	0.01104	0.01104	0.02049	0.02039	0.02482	0.02473	0.03091	0.03092	0.03641	0.03635	0.03822	0.03825	0.03877	0.03901	0.03886	0.03912	0.0397	0.03989	0.04064	0.04096
3.84795	0.00398	0.00405	0.01097	0.01105	0.02054	0.02039	0.02485	0.02474	0.03087	0.03093	0.03648	0.03636	0.03828	0.03826	0.03888	0.03901	0.03887	0.03912	0.03976	0.0399	0.04073	0.04097
3.86264	0.00395	0.00405	0.01103	0.01105	0.02052	0.0204	0.02486	0.02475	0.0309	0.03093	0.03648	0.03637	0.03829	0.03826	0.03886	0.03902	0.03897	0.03913	0.03977	0.03991	0.0407	0.04098
3.87739	0.00396	0.00405	0.01103	0.01105	0.02052	0.02041	0.02478	0.02475	0.03076	0.03094	0.03647	0.03638	0.03823	0.03827	0.03884	0.03903	0.03889	0.03914	0.03975	0.03992	0.04061	0.04099
3.89219	0.00396	0.00406	0.01104	0.01106	0.02048	0.02041	0.02487	0.02476	0.03086	0.03095	0.03646	0.03638	0.03835	0.03828	0.03883	0.03904	0.03905	0.03914	0.0397	0.03993	0.04069	0.041
3.90705	0.00397	0.00406	0.01103	0.01106	0.02055	0.02042	0.02476	0.02476	0.03076	0.03095	0.03647	0.03639	0.03831	0.03828	0.03888	0.03904	0.03899	0.03915	0.03977	0.03994	0.04062	0.04102
3.92196	0.00401	0.00406	0.01104	0.01106	0.02047	0.02042	0.02484	0.02477	0.03078	0.03096	0.03641	0.0364	0.03833	0.03829	0.03881	0.03905	0.03907	0.03916	0.03965	0.03995	0.04062	0.04103
3.93694	0.00403	0.00407	0.01101	0.01107	0.02053	0.02043	0.02481	0.02478	0.03074	0.03097	0.03643	0.03641	0.03841	0.0383	0.03891	0.03906	0.03905	0.03916	0.03973	0.03996	0.04072	0.04104
3.95196	0.00405	0.00407	0.01107	0.01107	0.02051	0.02043	0.02481	0.02478	0.0308	0.03097	0.03638	0.03642	0.03842	0.0383	0.03887	0.03906	0.03915	0.03917	0.03972	0.03997	0.04068	0.04105
3.96705	0.00411	0.00407	0.01102	0.01108	0.02055	0.02044	0.0248	0.02479	0.03073	0.03098	0.03638	0.03643	0.0384	0.03831	0.03892	0.03907	0.03907	0.03918	0.03973	0.03998	0.04069	0.04106
3.9822	0.00412	0.00408	0.01104	0.01108	0.02053	0.02044	0.0249	0.02479	0.03085	0.03099	0.03638	0.03644	0.03852	0.03832	0.03895	0.03908	0.03915	0.03918	0.03971	0.03999	0.04082	0.04108
3.9974	0.00418	0.00408	0.01108	0.01108	0.02061	0.02045	0.02487	0.0248	0.03082	0.03099	0.03639	0.03645	0.03848	0.03832	0.03902	0.03908	0.03907	0.03919	0.03985	0.04	0.04081	0.04109
4.01265	0.00422	0.00408	0.01111	0.01109	0.02051	0.02046	0.02493	0.02481	0.0309	0.031	0.03637	0.03645	0.03849	0.03833	0.03894	0.03909	0.03912	0.0392	0.03977	0.04001	0.04082	0.0411
4.02798	0.00428	0.00409	0.0111	0.01109	0.02061	0.02046	0.02503	0.02481	0.03094	0.03101	0.03646	0.03646	0.03853	0.03834	0.0391	0.0391	0.0391	0.0392	0.03987	0.04002	0.04099	0.04111
4.04335	0.00427	0.00409	0.01118	0.01109	0.02057	0.02047	0.02503	0.02482	0.03099	0.03101	0.03651	0.03647	0.0385	0.03834	0.03902	0.03911	0.03912	0.03921	0.0399	0.04003	0.04091	0.04113
4.05877	0.00433	0.00409	0.0112	0.0111	0.02054	0.02047	0.02516	0.02483	0.03099	0.03102	0.03654	0.03648	0.03845	0.03835	0.03905	0.03911	0.03916	0.03922	0.03993	0.04004	0.04097	0.04114
4.07428	0.0043	0.00409	0.01119	0.0111	0.02055	0.02048	0.02518	0.02483	0.031	0.03103	0.03661	0.03649	0.03847	0.03836	0.03909	0.03912	0.03916	0.03922	0.03994	0.04005	0.04104	0.04115
4.08983	0.00426	0.0041	0.01122	0.01111	0.02052	0.02048	0.02523	0.02484	0.03103	0.03103	0.0366	0.0365	0.03843	0.03836	0.03908	0.03913	0.03921	0.03923	0.03993	0.04006	0.04101	0.04116
4.10544	0.00425	0.0041	0.01121	0.01111	0.02049	0.02049	0.02518	0.02484	0.03091	0.03104	0.03663	0.03651	0.03836	0.03837	0.03906	0.03914	0.03918	0.03924	0.03991	0.04007	0.04097	0.04118
4.1211	0.00422	0.0041	0.01118	0.01111	0.02045	0.02049	0.02527	0.02485	0.03094	0.03105	0.03663	0.03652	0.03842	0.03838	0.03906	0.03914	0.03926	0.03924	0.03984	0.04008	0.04105	0.04119
4.13684	0.00418	0.00411	0.0112	0.01112	0.02052	0.0205	0.02519	0.02486	0.03087	0.03105	0.03662	0.03653	0.03839	0.03838	0.03911	0.03915	0.03922	0.03925	0.03992	0.04009	0.04104	0.0412
4.15263	0.00415	0.00411	0.01118	0.01112	0.02042	0.02051	0.02511	0.02486	0.03081	0.03106	0.03659	0.03653	0.03836	0.03839	0.03901	0.03916	0.03924	0.03926	0.03982	0.0401	0.04094	0.04121
4.16848	0.00419	0.00411	0.01115	0.01112	0.02048	0.02051	0.02511	0.02487	0.03084	0.03107	0.03659	0.03654	0.03842	0.0384	0.03909	0.03916	0.03927	0.03926	0.03984	0.04011	0.04106	0.04123
4.18439	0.00411	0.00412	0.01113	0.01113	0.0205	0.02052	0.02495	0.02487	0.03078	0.03107	0.0366	0.03655	0.03842	0.0384	0.03908	0.03917	0.03923	0.03927	0.03989	0.04012	0.04104	0.04124
4.20036	0.00412	0.00412	0.01116	0.01113	0.02043	0.02052	0.0249	0.02488	0.0308	0.03108	0.03655	0.03656	0.0384	0.03841	0.03901	0.03918	0.03924	0.03928	0.03983	0.04013	0.04099	0.04125
4.21639	0.00414	0.00412	0.01114	0.01114	0.02047	0.02053	0.02487	0.02489	0.03076	0.03109	0.0366	0.03657	0.03841	0.03842	0.03906	0.03919	0.0392	0.03928	0.03986	0.04014	0.04106	0.04126
4.23247	0.00405	0.00412	0.01113	0.01114	0.02041	0.02053	0.02478	0.02489	0.03081	0.03109	0.03657	0.03658	0.03842	0.03842	0.03903	0.03919	0.03919	0.03929	0.03983	0.04015	0.04104	0.04128
4.24864	0.00409	0.00413	0.0112	0.01114	0.02042	0.02054	0.02477	0.0249	0.03086	0.0311	0.03656	0.03659	0.03843	0.03843	0.03904	0.0392	0.03917	0.0393	0.03985	0.04016	0.04103	0.04129
4.26485	0.00415	0.00413	0.01121	0.01115	0.02044	0.02054	0.02471	0.0249	0.03085	0.03111	0.03658	0.0366	0.03844	0.03844	0.03907	0.03921	0.03911	0.03931	0.03987	0.04017	0.04107	0.0413
4.28113	0.0041	0.00413	0.01118	0.01115	0.02039	0.02055	0.0247	0.02491	0.03092	0.03111	0.03653	0.0366	0.03847	0.03845	0.03901	0.03922	0.03913	0.03931	0.03982	0.04019	0.04108	0.04131
4.29746	0.00415	0.00414	0.01124	0.01115	0.02048	0.02055	0.02473	0.02492	0.03099	0.03112	0.03653	0.03661	0.03847	0.03845	0.03909	0.03922	0.03911	0.03932	0.03993	0.0402	0.04113	0.04133
4.31386	0.00416	0.00414	0.01125	0.01116	0.02047	0.02056	0.02467	0.02492	0.03096	0.03113	0.03656	0.03662	0.0384	0.03846	0.03907	0.03923	0.0391	0.03933	0.03997	0.04021	0.04109	0.04134
4.33034	0.00417	0.00414	0.0112	0.01116	0.0204	0.02057	0.02474	0.02493	0.03105	0.03113	0.03656	0.03663	0.03844	0.03847	0.039	0.03924	0.03912	0.03933	0.03994	0.04022	0.04111	0.04135
4.34686	0.00418	0.00414	0.01119	0.01117	0.02046	0.02057	0.02478	0.02493	0.0311	0.03114	0.03663	0.03664	0.03843	0.03847	0.03914	0.03925	0.03915	0.03934	0.04008	0.04023	0.04119	0.04136
4.36345	0.00414	0.00415	0.01119	0.01117	0.02044	0.02058	0.02476	0.02494	0.03108	0.03115	0.03666	0.03665	0.03834	0.03848	0.03912	0.03925	0.03911	0.03935	0.04014	0.04024	0.04115	0.04138
4.3801	0.00408	0.00415	0.01118	0.01117	0.02037	0.02058	0.02481	0.02495	0.03114	0.03115	0.03665	0.03666	0.03832	0.03849	0.03906	0.03926	0.03916	0.03936	0.0401	0.04025	0.0411	0.04139
4.39681	0.00406	0.00415	0.01113	0.01118	0.02043	0.02059	0.02491	0.02495	0.03115	0.03116	0.03669	0.03667	0.03831	0.03849	0.03919	0.03927	0.03919	0.03936	0.04019	0.04026	0.04117	0.0414
4.4136	0.00403	0.00416	0.01114	0.01118	0.02049	0.02059	0.02489	0.02496	0.03114	0.03116	0.03672	0.03668	0.0383	0.0385	0.03925	0.03928	0.03922	0.03937	0.04029	0.04027	0.04116	0.04141
4.43044	0.004	0.00416	0.01112	0.01118	0.02047	0.0206	0.02487	0.02496	0.03114	0.03117	0.03669	0.03668	0.03828	0.03851	0.0392	0.03928	0.03928	0.03938	0.04023	0.04028	0.04106	0.04143
4.44735	0.00407	0.00416	0.01115	0.01119	0.02052	0.0206	0.02496	0.02497	0.03116	0.03118	0.03673	0.03669	0.03835	0.03852	0.03926	0.03929	0.03943	0.03938	0.04029	0.04029	0.04112	0.04144
4.46432	0.00402	0.00416	0.01113	0.01119	0.02056	0.02061	0.02495	0.02498	0.03113	0.03118	0.03675	0.0367	0.03834	0.03852	0.03932	0.0393	0.03942	0.03939	0.0403	0.0403	0.04119	0.04145
4.48136	0.00399	0.00417	0.01114	0.0112	0.02059	0.02061	0.02493	0.02498	0.03114	0.03119	0.03676	0.03671	0.03836	0.03853	0.03931	0.03931	0.03948	0.0394	0.04031	0.04031	0.04117	0.04146
4.49846	0.00402	0.00417	0.01123	0.0112	0.02059	0.02062	0.02496	0.02499	0.03115	0.0312	0.03675	0.03672	0.03836	0.03854	0.03928	0.03932	0.03957	0.03941	0.04033	0.04032	0.04118	0.04148
4.51563	0.004	0.00417	0.01119	0.0112	0.02057	0.02063	0.02495	0.02499	0.03108	0.0312	0.03673	0.03673	0.03833	0.03854	0.0393	0.03932	0.03955	0.03941	0.04031	0.04033	0.04123	0.04149
4.53286	0.00396	0.00418	0.01118	0.01121	0.02057	0.02063	0.02489	0.025	0.03104	0.03121	0.03672	0.03674	0.03834	0.03855	0.03932	0.03933	0.03957	0.03942	0.04031	0.04034	0.04128	0.0415
4.55015	0.00391	0.00418	0.01122	0.01121	0.02055	0.02064	0.02482	0.025	0.03103	0.03122	0.0367	0.03675	0.03833	0.03856	0.03932	0.03934	0.03962	0.03943	0.04031	0.04036	0.04132	0.04152
4.56752	0.00392	0.00418	0.01124	0.01122	0.0205	0.02064	0.02479	0.02501	0.03101	0.03122	0.03665	0.03676	0.0383	0.03857	0.0393	0.03935	0.03961	0.03944	0.04029	0.04037	0.04129	0.04153
4.58495	0.00393	0.00418	0.01123	0.01122	0.02052	0.02065	0.02476	0.02502	0.03099	0.03123	0.03664	0.03677	0.03827	0.03857	0.03933	0.03935	0.03957	0.03944	0.04033	0.04038	0.04133	0.04154
4.60245	0.00391	0.00419	0.01118	0.01122	0.02048	0.02065	0.02471	0.02502	0.03098	0.03124	0.03665	0.03677	0.03828	0.03858	0.03935	0.03936	0.03954	0.03945	0.04032	0.04039	0.04137	0.04155
4.62001	0.0039	0.00419	0.0112	0.01123	0.02046	0.02066	0.02474	0.02503	0.03106	0.03124	0.03665	0.03678	0.03833	0.03859	0.03936	0.03937	0.03955	0.03946	0.04035	0.0404	0.04138	0.04157
4.63764	0.00395	0.00419	0.0112	0.01123	0.02046	0.02066	0.02476	0.02503	0.03113	0.03125	0.03663	0.03679	0.03835	0.03859	0.03936	0.03938	0.03953	0.03947	0.04036	0.04041	0.04137	0.04158
4.65534	0.00403	0.0042	0.01118	0.01123	0.0205	0.02067	0.02486	0.02504	0.03118	0.03126	0.03668	0.0368	0.03844	0.0386	0.0394	0.03939	0.03957	0.03947	0.0404	0.04042	0.04141	0.04159
4.6731	0.00409	0.0042	0.01113	0.01124	0.02054	0.02067	0.02493	0.02505	0.03123	0.03126	0.03675	0.03681	0.03854	0.03861	0.03947	0.03939	0.03958	0.03948	0.04048	0.04043	0.0415	0.04161
4.69093	0.0041	0.0042	0.0111	0.01124	0.02057	0.02068	0.02498	0.02505	0.03129	0.03127	0.03678	0.03682	0.03861	0.03862	0.0395	0.0394	0.03959	0.03949	0.0405	0.04044	0.04153	0.04162
4.70883	0.00413	0.0042	0.01111	0.01125	0.0206	0.02068	0.02505	0.02506	0.03132	0.03128	0.03683	0.03683	0.03869	0.03862	0.03952	0.03941	0.03962	0.0395	0.04056	0.04045	0.04152	0.04163
4.7268	0.00412	0.00421	0.01109	0.01125	0.0206	0.02069	0.02509	0.02506	0.03132	0.03128	0.0368	0.03684	0.03868	0.03863	0.03949	0.03942	0.03957	0.0395	0.04057	0.04047	0.04149	0.04164
4.74484	0.00409	0.00421	0.01108	0.01125	0.02061	0.02069	0.02513	0.02507	0.03131	0.03129	0.03679	0.03685	0.03866	0.03864	0.03949	0.03943	0.03958	0.03951	0.0406	0.04048	0.04149	0.04166
4.76294	0.00405	0.00421	0.01105	0.01126	0.02061	0.0207	0.02516	0.02507	0.03127	0.0313	0.03679	0.03685	0.03867	0.03865	0.03951	0.03943	0.03955	0.03952	0.04063	0.04049	0.04151	0.04167
4.78111	0.00395	0.00421	0.01107	0.01126	0.02062	0.02071	0.02513	0.02508	0.03128	0.0313	0.03677	0.03686	0.03863	0.03865	0.03951	0.03944	0.03957	0.03953	0.04064	0.0405	0.04151	0.04168
4.79935	0.00386	0.00422	0.01108	0.01127	0.02061	0.02071	0.02507	0.02509	0.03121	0.03131	0.03672	0.03687	0.03853	0.03866	0.03944	0.03945	0.03958	0.03954	0.04058	0.04051	0.04145	0.0417
4.81766	0.00384	0.00422	0.01113	0.01127	0.02062	0.02072	0.02508	0.02509	0.03121	0.03132	0.0367	0.03688	0.0385	0.03867	0.03939	0.03946	0.0396	0.03954	0.04056	0.04052	0.04147	0.04171
4.83605	0.00378	0.00422	0.01109	0.01127	0.02063	0.02072	0.02507	0.0251	0.03114	0.03132	0.03666	0.03689	0.03844	0.03868	0.03937	0.03947	0.03962	0.03955	0.0405	0.04053	0.04148	0.04172
4.8545	0.00378	0.00423	0.01109	0.01128	0.02068	0.02073	0.0251	0.0251	0.03114	0.03133	0.03667	0.0369	0.03845	0.03868	0.0394	0.03947	0.03968	0.03956	0.04051	0.04055	0.04158	0.04174
4.87302	0.00378	0.00423	0.0111	0.01128	0.02073	0.02073	0.02506	0.02511	0.03112	0.03134	0.03667	0.03691	0.03844	0.03869	0.03943	0.03948	0.03972	0.03957	0.04052	0.04056	0.04165	0.04175
4.89161	0.00382	0.00423	0.01113	0.01129	0.02077	0.02074	0.02508	0.02511	0.03112	0.03134	0.03667	0.03692	0.03844	0.0387	0.03947	0.03949	0.03979	0.03958	0.04057	0.04057	0.04171	0.04176
4.91029	0.00387	0.00423	0.01118	0.01129	0.02076	0.02074	0.02506	0.02512	0.03114	0.03135	0.03669	0.03693	0.03848	0.03871	0.0395	0.0395	0.03987	0.03958	0.04058	0.04058	0.04178	0.04177
4.92901	0.00392	0.00424	0.01123	0.01129	0.02074	0.02075	0.02508	0.02513	0.03116	0.03135	0.03672	0.03694	0.03852	0.03871	0.03955	0.03951	0.03995	0.03959	0.04061	0.04059	0.04182	0.04179
4.94782	0.00397	0.00424	0.01127	0.0113	0.02073	0.02075	0.0251	0.02513	0.03117	0.03136	0.03674	0.03694	0.0386	0.03872	0.03961	0.03952	0.04002	0.0396	0.04063	0.0406	0.04189	0.0418
4.9667	0.00404	0.00424	0.01129	0.0113	0.02071	0.02076	0.0251	0.02514	0.03119	0.03137	0.03678	0.03695	0.03868	0.03873	0.03969	0.03952	0.04003	0.03961	0.04066	0.04061	0.0419	0.04181
4.98565	0.0041	0.00424	0.01129	0.0113	0.0207	0.02076	0.02506	0.02514	0.03119	0.03137	0.03678	0.03696	0.03873	0.03874	0.03971	0.03953	0.04002	0.03962	0.04068	0.04063	0.0419	0.04183
5.00467	0.00415	0.00425	0.01129	0.01131	0.02072	0.02077	0.02505	0.02515	0.03118	0.03138	0.03677	0.03697	0.03875	0.03874	0.03971	0.03954	0.03998	0.03962	0.04067	0.04064	0.04187	0.04184
5.02376	0.00417	0.00425	0.01127	0.01131	0.0207	0.02077	0.02506	0.02515	0.0312	0.03139	0.03676	0.03698	0.03881	0.03875	0.03968	0.03955	0.03996	0.03963	0.04066	0.04065	0.04186	0.04185
5.04294	0.00417	0.00425	0.01125	0.01132	0.02072	0.02078	0.02512	0.02516	0.03122	0.03139	0.03677	0.03699	0.03885	0.03876	0.03967	0.03956	0.03992	0.03964	0.04067	0.04066	0.04187	0.04187
5.06217	0.00417	0.00426	0.01127	0.01132	0.02076	0.02078	0.0252	0.02517	0.03127	0.0314	0.0368	0.037	0.03893	0.03877	0.03972	0.03957	0.03994	0.03965	0.04075	0.04067	0.04191	0.04188
5.08149	0.00413	0.00426	0.01125	0.01132	0.02078	0.02079	0.02527	0.02517	0.03128	0.03141	0.03682	0.03701	0.03898	0.03877	0.03975	0.03957	0.0399	0.03966	0.04082	0.04068	0.04194	0.04189
5.10087	0.00411	0.00426	0.01133	0.01133	0.02081	0.02079	0.02535	0.02518	0.0313	0.03141	0.03682	0.03702	0.03903	0.03878	0.03976	0.03958	0.0399	0.03967	0.0409	0.0407	0.04194	0.04191
5.12034	0.00409	0.00426	0.01135	0.01133	0.02081	0.0208	0.02537	0.02518	0.03128	0.03142	0.0368	0.03703	0.03903	0.03879	0.03975	0.03959	0.03989	0.03967	0.04093	0.04071	0.04191	0.04192
5.13986	0.0041	0.00427	0.01141	0.01134	0.02081	0.0208	0.02542	0.02519	0.03125	0.03143	0.03681	0.03703	0.03903	0.0388	0.03975	0.0396	0.03989	0.03968	0.04094	0.04072	0.04191	0.04193
5.15947	0.00414	0.00427	0.01144	0.01134	0.02083	0.02081	0.02545	0.02519	0.03125	0.03143	0.0368	0.03704	0.03901	0.03881	0.03976	0.03961	0.03995	0.03969	0.04097	0.04073	0.0419	0.04195
5.17916	0.00418	0.00427	0.01147	0.01134	0.02087	0.02081	0.02547	0.0252	0.03125	0.03144	0.03682	0.03705	0.039	0.03881	0.0398	0.03962	0.03999	0.0397	0.04098	0.04074	0.04193	0.04196
5.19893	0.00421	0.00427	0.01151	0.01135	0.0209	0.02082	0.02548	0.0252	0.03125	0.03145	0.03687	0.03706	0.03896	0.03882	0.03984	0.03962	0.04002	0.03971	0.04099	0.04075	0.04196	0.04197
5.21875	0.00424	0.00428	0.01152	0.01135	0.02092	0.02082	0.02545	0.02521	0.03124	0.03145	0.03689	0.03707	0.03891	0.03883	0.03984	0.03963	0.04004	0.03972	0.04096	0.04077	0.04197	0.04199
5.23866	0.00426	0.00428	0.01156	0.01136	0.02095	0.02083	0.02543	0.02521	0.03125	0.03146	0.03695	0.03708	0.03887	0.03884	0.03986	0.03964	0.04005	0.03972	0.04097	0.04078	0.042	0.042
5.25865	0.0043	0.00428	0.01158	0.01136	0.02093	0.02084	0.02539	0.02522	0.03128	0.03146	0.03698	0.03709	0.03884	0.03884	0.03984	0.03965	0.04007	0.03973	0.04095	0.04079	0.04198	0.04201
5.27871	0.0043	0.00428	0.01158	0.01136	0.02092	0.02084	0.02536	0.02523	0.0313	0.03147	0.03703	0.0371	0.03882	0.03885	0.03983	0.03966	0.04007	0.03974	0.04092	0.0408	0.04197	0.04203
5.29885	0.0043	0.00429	0.01159	0.01137	0.02089	0.02085	0.02536	0.02523	0.03136	0.03148	0.03707	0.03711	0.03882	0.03886	0.03978	0.03967	0.04008	0.03975	0.04093	0.04081	0.04197	0.04204
5.31906	0.0043	0.00429	0.01157	0.01137	0.02088	0.02085	0.02533	0.02524	0.03138	0.03148	0.03713	0.03711	0.03885	0.03887	0.03977	0.03968	0.0401	0.03976	0.04095	0.04083	0.04196	0.04205
5.33935	0.00428	0.00429	0.01155	0.01138	0.02085	0.02086	0.02537	0.02524	0.03142	0.03149	0.03715	0.03712	0.03887	0.03888	0.03974	0.03968	0.04009	0.03977	0.04099	0.04084	0.04195	0.04207
5.35972	0.00426	0.0043	0.01148	0.01138	0.02082	0.02086	0.02532	0.02525	0.0314	0.0315	0.03713	0.03713	0.0389	0.03888	0.03972	0.03969	0.04007	0.03978	0.04103	0.04085	0.0419	0.04208
5.38016	0.00425	0.0043	0.01143	0.01138	0.0208	0.02087	0.02533	0.02525	0.03139	0.0315	0.03712	0.03714	0.0389	0.03889	0.03971	0.0397	0.04006	0.03978	0.04105	0.04086	0.04192	0.04209
5.40069	0.00423	0.0043	0.01134	0.01139	0.02076	0.02087	0.02528	0.02526	0.03135	0.03151	0.03707	0.03715	0.0389	0.0389	0.0397	0.03971	0.04004	0.03979	0.04106	0.04088	0.0419	0.04211
5.4213	0.00422	0.0043	0.01131	0.01139	0.02077	0.02088	0.02527	0.02526	0.03136	0.03152	0.03706	0.03716	0.0389	0.03891	0.03968	0.03972	0.04006	0.0398	0.04111	0.04089	0.04188	0.04212
5.44198	0.00419	0.00431	0.01129	0.0114	0.02076	0.02088	0.02527	0.02527	0.03135	0.03152	0.03703	0.03717	0.03889	0.03892	0.0397	0.03973	0.04005	0.03981	0.04113	0.0409	0.04192	0.04213
5.46274	0.00419	0.00431	0.0113	0.0114	0.02077	0.02089	0.02531	0.02527	0.0314	0.03153	0.03704	0.03718	0.03893	0.03892	0.0397	0.03974	0.04009	0.03982	0.04116	0.04091	0.04193	0.04215
5.48357	0.00422	0.00431	0.0114	0.0114	0.02082	0.02089	0.02542	0.02528	0.03145	0.03153	0.03711	0.03719	0.03901	0.03893	0.03979	0.03975	0.04016	0.03983	0.04124	0.04092	0.04202	0.04216
5.50449	0.00428	0.00431	0.01148	0.01141	0.02085	0.0209	0.02554	0.02528	0.0315	0.03154	0.03717	0.0372	0.0391	0.03894	0.03987	0.03975	0.04021	0.03984	0.04127	0.04094	0.04211	0.04218
5.52549	0.00436	0.00432	0.01159	0.01141	0.02092	0.0209	0.02563	0.02529	0.03156	0.03155	0.03725	0.0372	0.03917	0.03895	0.03994	0.03976	0.04026	0.03985	0.0413	0.04095	0.04222	0.04219
5.54656	0.00441	0.00432	0.01166	0.01142	0.02097	0.0209	0.02568	0.02529	0.0316	0.03155	0.0373	0.03721	0.03922	0.03896	0.04	0.03977	0.0403	0.03986	0.0413	0.04096	0.04231	0.0422
5.56773	0.00448	0.00432	0.01172	0.01142	0.02103	0.02091	0.02568	0.0253	0.03163	0.03156	0.03734	0.03722	0.03922	0.03896	0.04007	0.03978	0.04033	0.03986	0.0413	0.04097	0.04239	0.04222
5.58896	0.00452	0.00432	0.01175	0.01142	0.02104	0.02091	0.02565	0.02531	0.03163	0.03157	0.03735	0.03723	0.03922	0.03897	0.04013	0.03979	0.04037	0.03987	0.04129	0.04099	0.04245	0.04223
5.61027	0.00452	0.00433	0.01172	0.01143	0.02105	0.02092	0.02562	0.02531	0.03162	0.03157	0.03733	0.03724	0.03917	0.03898	0.04017	0.0398	0.0404	0.03988	0.04129	0.041	0.04246	0.04224
5.63167	0.00448	0.00433	0.01171	0.01143	0.02106	0.02092	0.02556	0.02532	0.0316	0.03158	0.0373	0.03725	0.03913	0.03899	0.04018	0.03981	0.04044	0.03989	0.04128	0.04101	0.04245	0.04226
5.65316	0.00442	0.00433	0.01166	0.01144	0.02103	0.02093	0.02549	0.02532	0.03158	0.03158	0.03727	0.03726	0.03908	0.039	0.04015	0.03982	0.04043	0.0399	0.04125	0.04102	0.0424	0.04227
5.67473	0.00438	0.00433	0.01168	0.01144	0.02102	0.02093	0.02542	0.02533	0.03159	0.03159	0.03729	0.03727	0.03906	0.03901	0.04007	0.03983	0.04044	0.03991	0.04124	0.04104	0.04237	0.04229
5.69637	0.00431	0.00434	0.01165	0.01144	0.021	0.02094	0.02533	0.02533	0.03155	0.0316	0.0373	0.03728	0.03902	0.03901	0.04	0.03983	0.04038	0.03992	0.0412	0.04105	0.04233	0.0423
5.7181	0.00427	0.00434	0.01164	0.01145	0.02102	0.02094	0.0253	0.02534	0.0315	0.0316	0.03734	0.03728	0.03902	0.03902	0.03994	0.03984	0.04035	0.03993	0.04121	0.04106	0.04233	0.04231
5.73991	0.00427	0.00434	0.01163	0.01145	0.02103	0.02095	0.02532	0.02534	0.03147	0.03161	0.03733	0.03729	0.03902	0.03903	0.0399	0.03985	0.04029	0.03994	0.04121	0.04107	0.04232	0.04233
5.7618	0.00426	0.00435	0.01163	0.01146	0.02104	0.02095	0.02538	0.02535	0.03151	0.03162	0.03732	0.0373	0.03904	0.03904	0.03988	0.03986	0.04028	0.03995	0.04126	0.04109	0.04235	0.04234
5.78379	0.00421	0.00435	0.0116	0.01146	0.02097	0.02096	0.02539	0.02535	0.0315	0.03162	0.03724	0.03731	0.03902	0.03905	0.03982	0.03987	0.04021	0.03996	0.0412	0.0411	0.04229	0.04235
5.80584	0.00417	0.00435	0.01158	0.01147	0.02095	0.02096	0.02539	0.02536	0.03158	0.03163	0.03724	0.03732	0.03904	0.03905	0.0398	0.03988	0.0402	0.03997	0.0412	0.04111	0.0423	0.04237
5.82799	0.00414	0.00435	0.01158	0.01147	0.02092	0.02097	0.02538	0.02536	0.03157	0.03163	0.03722	0.03733	0.03906	0.03906	0.03984	0.03989	0.04018	0.03997	0.04121	0.04113	0.0423	0.04238
5.85021	0.00413	0.00436	0.01158	0.01147	0.02093	0.02097	0.02535	0.02537	0.03157	0.03164	0.03723	0.03734	0.03909	0.03907	0.03988	0.0399	0.04019	0.03998	0.04127	0.04114	0.04231	0.0424
5.87253	0.00421	0.00436	0.01162	0.01148	0.02094	0.02098	0.02536	0.02537	0.03162	0.03165	0.03726	0.03735	0.03914	0.03908	0.03991	0.03991	0.04029	0.03999	0.04135	0.04115	0.0423	0.04241
5.89493	0.00425	0.00436	0.01165	0.01148	0.02097	0.02098	0.02535	0.02538	0.03164	0.03165	0.03733	0.03735	0.03919	0.03909	0.03992	0.03992	0.04039	0.04	0.04138	0.04116	0.04226	0.04242
5.91741	0.00426	0.00436	0.01163	0.01149	0.02101	0.02099	0.02527	0.02538	0.03161	0.03166	0.03735	0.03736	0.03921	0.0391	0.03995	0.03993	0.04041	0.04001	0.04138	0.04118	0.04224	0.04244
5.93999	0.00429	0.00437	0.01162	0.01149	0.0211	0.02099	0.02526	0.02539	0.03157	0.03167	0.03736	0.03737	0.03925	0.0391	0.04	0.03994	0.0404	0.04002	0.04138	0.04119	0.0422	0.04245
5.96264	0.00431	0.00437	0.01165	0.01149	0.02114	0.021	0.02529	0.02539	0.03161	0.03167	0.03736	0.03738	0.0393	0.03911	0.04002	0.03994	0.04042	0.04003	0.04138	0.0412	0.04224	0.04247
5.98537	0.00427	0.00437	0.01164	0.0115	0.0211	0.021	0.02525	0.0254	0.03156	0.03168	0.03732	0.03739	0.03929	0.03912	0.03998	0.03995	0.0404	0.04004	0.04133	0.04122	0.04223	0.04248
6.00821	0.00423	0.00437	0.01163	0.0115	0.02106	0.02101	0.02524	0.0254	0.0315	0.03168	0.03726	0.0374	0.03926	0.03913	0.03994	0.03996	0.04036	0.04005	0.04133	0.04123	0.04227	0.04249
6.03113	0.00419	0.00438	0.01162	0.01151	0.02094	0.02101	0.02528	0.02541	0.03149	0.03169	0.03718	0.03741	0.03924	0.03914	0.03984	0.03997	0.04035	0.04006	0.04131	0.04124	0.0423	0.04251
6.05412	0.00413	0.00438	0.0116	0.01151	0.02084	0.02101	0.02528	0.02541	0.0315	0.0317	0.03713	0.03742	0.03923	0.03915	0.03972	0.03998	0.04039	0.04007	0.04126	0.04125	0.04232	0.04252
6.07721	0.00407	0.00438	0.01155	0.01151	0.02079	0.02102	0.02527	0.02542	0.03148	0.0317	0.0371	0.03743	0.0392	0.03916	0.03968	0.03999	0.04037	0.04008	0.04125	0.04127	0.04236	0.04254
6.1004	0.0041	0.00438	0.0116	0.01152	0.02078	0.02102	0.02536	0.02542	0.03155	0.03171	0.03712	0.03743	0.03927	0.03916	0.03971	0.04	0.04036	0.04009	0.0413	0.04128	0.04238	0.04255
6.12366	0.00412	0.00439	0.0116	0.01152	0.02075	0.02103	0.02543	0.02543	0.03162	0.03171	0.03713	0.03744	0.03935	0.03917	0.03974	0.04001	0.04041	0.0401	0.04133	0.04129	0.04241	0.04256
6.14701	0.00409	0.00439	0.01156	0.01153	0.02073	0.02103	0.02545	0.02543	0.03162	0.03172	0.03716	0.03745	0.03936	0.03918	0.0398	0.04002	0.04037	0.04011	0.04134	0.04131	0.04237	0.04258
6.17046	0.00413	0.00439	0.01155	0.01153	0.02071	0.02104	0.02553	0.02544	0.03167	0.03173	0.03721	0.03746	0.03943	0.03919	0.03984	0.04003	0.04039	0.04012	0.04139	0.04132	0.04234	0.04259
6.194	0.00418	0.00439	0.01153	0.01153	0.02072	0.02104	0.02551	0.02544	0.03174	0.03173	0.03729	0.03747	0.03946	0.0392	0.03985	0.04004	0.04049	0.04013	0.0414	0.04133	0.0423	0.04261
6.21761	0.00418	0.0044	0.01146	0.01154	0.02076	0.02105	0.02544	0.02545	0.03169	0.03174	0.0373	0.03748	0.03943	0.03921	0.03987	0.04005	0.04043	0.04014	0.04142	0.04135	0.04228	0.04262
6.24132	0.00427	0.0044	0.01149	0.01154	0.0208	0.02105	0.02545	0.02545	0.03179	0.03174	0.03738	0.03749	0.0395	0.03921	0.03991	0.04006	0.04052	0.04015	0.04152	0.04136	0.04228	0.04264
6.26514	0.00426	0.0044	0.01144	0.01155	0.02085	0.02106	0.02537	0.02546	0.03178	0.03175	0.0374	0.03749	0.0395	0.03922	0.03994	0.04007	0.04049	0.04016	0.04156	0.04137	0.04227	0.04265
6.28902	0.00435	0.00441	0.0115	0.01155	0.02093	0.02106	0.02545	0.02546	0.03184	0.03176	0.03747	0.0375	0.03954	0.03923	0.04002	0.04008	0.04051	0.04017	0.04169	0.04139	0.04231	0.04266
6.31301	0.00438	0.00441	0.01156	0.01156	0.021	0.02106	0.02547	0.02546	0.0319	0.03176	0.03753	0.03751	0.03957	0.03924	0.04004	0.04009	0.04058	0.04018	0.04171	0.0414	0.04237	0.04268
6.33709	0.0044	0.00441	0.0116	0.01156	0.02107	0.02107	0.02546	0.02547	0.03187	0.03177	0.03759	0.03752	0.03952	0.03925	0.04009	0.04009	0.04056	0.04019	0.04173	0.04141	0.04238	0.04269
6.36125	0.00445	0.00441	0.01166	0.01156	0.02107	0.02107	0.02547	0.02547	0.0319	0.03177	0.03766	0.03753	0.03954	0.03926	0.04009	0.0401	0.04065	0.0402	0.04173	0.04143	0.04242	0.04271
6.38551	0.00443	0.00442	0.01158	0.01157	0.02105	0.02108	0.02538	0.02548	0.0318	0.03178	0.03764	0.03754	0.03944	0.03927	0.04006	0.04011	0.04056	0.04021	0.04169	0.04144	0.04237	0.04272
6.40986	0.00447	0.00442	0.01158	0.01157	0.02101	0.02108	0.0254	0.02548	0.03183	0.03179	0.03764	0.03755	0.03943	0.03928	0.04003	0.04012	0.04055	0.04022	0.04165	0.04145	0.0424	0.04274
6.43431	0.00439	0.00442	0.0115	0.01158	0.02096	0.02109	0.02532	0.02549	0.03176	0.03179	0.03762	0.03756	0.03934	0.03928	0.03999	0.04013	0.04049	0.04023	0.04155	0.04147	0.04239	0.04275
6.45885	0.00438	0.00442	0.01155	0.01158	0.02096	0.02109	0.02536	0.02549	0.03182	0.0318	0.0376	0.03756	0.03936	0.03929	0.04001	0.04014	0.04047	0.04024	0.04157	0.04148	0.04244	0.04276
6.48348	0.00429	0.00443	0.01154	0.01158	0.02096	0.0211	0.02529	0.0255	0.03185	0.0318	0.03757	0.03757	0.03934	0.0393	0.04003	0.04015	0.0405	0.04025	0.04154	0.0415	0.04246	0.04278
6.5082	0.00432	0.00443	0.01164	0.01159	0.02103	0.0211	0.02535	0.0255	0.03193	0.03181	0.03757	0.03758	0.03939	0.03931	0.04013	0.04016	0.0405	0.04026	0.04169	0.04151	0.04258	0.04279
6.53302	0.00427	0.00443	0.01163	0.01159	0.02108	0.0211	0.02532	0.02551	0.03196	0.03182	0.03756	0.03759	0.0394	0.03932	0.04019	0.04017	0.04054	0.04027	0.04172	0.04152	0.0426	0.04281
6.55794	0.00435	0.00443	0.0117	0.0116	0.02115	0.02111	0.02541	0.02551	0.03201	0.03182	0.03755	0.0376	0.03951	0.03933	0.04028	0.04018	0.04055	0.04028	0.04183	0.04154	0.04264	0.04282
6.58295	0.00439	0.00444	0.01168	0.0116	0.02122	0.02111	0.02542	0.02552	0.03201	0.03183	0.03759	0.03761	0.03952	0.03934	0.0403	0.04019	0.04061	0.04029	0.04184	0.04155	0.04264	0.04284
6.60805	0.00452	0.00444	0.01176	0.01161	0.02126	0.02112	0.02551	0.02552	0.03206	0.03183	0.03763	0.03762	0.03957	0.03935	0.04033	0.0402	0.04066	0.0403	0.04196	0.04156	0.0427	0.04285
6.63325	0.00453	0.00444	0.01172	0.01161	0.02128	0.02112	0.02545	0.02552	0.03205	0.03184	0.03766	0.03762	0.03953	0.03935	0.04035	0.04021	0.04068	0.04031	0.04196	0.04158	0.04273	0.04287
6.65855	0.00463	0.00445	0.01177	0.01161	0.02129	0.02113	0.02545	0.02553	0.03209	0.03184	0.03768	0.03763	0.03956	0.03936	0.04036	0.04022	0.04072	0.04032	0.04202	0.04159	0.04282	0.04288
6.68394	0.00461	0.00445	0.01173	0.01162	0.02129	0.02113	0.02537	0.02553	0.03203	0.03185	0.03765	0.03764	0.03951	0.03937	0.04035	0.04023	0.04071	0.04033	0.04195	0.04161	0.04287	0.0429
6.70942	0.00464	0.00445	0.01177	0.01162	0.0213	0.02113	0.0254	0.02554	0.03202	0.03186	0.03765	0.03765	0.03949	0.03938	0.04033	0.04024	0.04073	0.04034	0.0419	0.04162	0.04295	0.04291
6.73501	0.00458	0.00445	0.01173	0.01163	0.0213	0.02114	0.02538	0.02554	0.03194	0.03186	0.03764	0.03766	0.03938	0.03939	0.04031	0.04025	0.04067	0.04036	0.04182	0.04163	0.043	0.04292
6.7607	0.00455	0.00446	0.01175	0.01163	0.02127	0.02114	0.02537	0.02555	0.03193	0.03187	0.03766	0.03767	0.03931	0.0394	0.0403	0.04026	0.04069	0.04037	0.04176	0.04165	0.04304	0.04294
6.78648	0.0045	0.00446	0.01175	0.01163	0.02118	0.02115	0.02539	0.02555	0.03183	0.03187	0.03764	0.03768	0.03923	0.03941	0.0403	0.04027	0.04061	0.04038	0.04177	0.04166	0.04305	0.04295
6.81235	0.00439	0.00446	0.01172	0.01164	0.0211	0.02115	0.02533	0.02556	0.03175	0.03188	0.03761	0.03768	0.03914	0.03942	0.04026	0.04028	0.04057	0.04039	0.04173	0.04168	0.04302	0.04297
6.83834	0.0044	0.00446	0.01178	0.01164	0.02104	0.02116	0.02538	0.02556	0.03175	0.03188	0.03758	0.03769	0.03919	0.03942	0.04024	0.04029	0.04055	0.0404	0.04177	0.04169	0.043	0.04298
6.86441	0.00436	0.00447	0.01181	0.01165	0.02103	0.02116	0.02537	0.02556	0.03171	0.03189	0.03751	0.0377	0.03921	0.03943	0.04026	0.0403	0.04053	0.04041	0.04181	0.0417	0.04298	0.043
6.89059	0.00443	0.00447	0.01189	0.01165	0.02106	0.02116	0.02542	0.02557	0.03181	0.0319	0.03753	0.03771	0.0393	0.03944	0.04029	0.04031	0.04068	0.04042	0.04193	0.04172	0.04305	0.04301
6.91686	0.00454	0.00447	0.01201	0.01166	0.02117	0.02117	0.02553	0.02557	0.0319	0.0319	0.03754	0.03772	0.03945	0.03945	0.04031	0.04032	0.0408	0.04043	0.04208	0.04173	0.04312	0.04303
6.94324	0.00459	0.00447	0.01202	0.01166	0.02127	0.02117	0.02556	0.02558	0.03188	0.03191	0.03756	0.03773	0.03948	0.03946	0.0403	0.04033	0.04088	0.04044	0.04213	0.04175	0.04315	0.04304
6.96971	0.00465	0.00448	0.01201	0.01166	0.02136	0.02118	0.02558	0.02558	0.03191	0.03191	0.03764	0.03773	0.03955	0.03947	0.04028	0.04034	0.04098	0.04045	0.04215	0.04176	0.0432	0.04306
6.99629	0.0047	0.00448	0.01194	0.01167	0.02138	0.02118	0.02555	0.02559	0.03185	0.03192	0.0377	0.03774	0.03955	0.03948	0.04027	0.04035	0.04098	0.04046	0.04211	0.04177	0.04319	0.04307
7.02296	0.00464	0.00448	0.01181	0.01167	0.02134	0.02118	0.0254	0.02559	0.03174	0.03192	0.03772	0.03775	0.03946	0.03949	0.04024	0.04036	0.04092	0.04048	0.04201	0.04179	0.04317	0.04309
7.04974	0.00463	0.00449	0.01171	0.01168	0.02127	0.02119	0.02528	0.02559	0.03172	0.03193	0.03776	0.03776	0.0394	0.0395	0.04027	0.04037	0.04091	0.04049	0.04192	0.0418	0.04319	0.0431
7.07662	0.00464	0.00449	0.01165	0.01168	0.02118	0.02119	0.02525	0.0256	0.0317	0.03194	0.03778	0.03777	0.03936	0.03951	0.04027	0.04038	0.04085	0.0405	0.04186	0.04182	0.04319	0.04312
7.10361	0.00457	0.00449	0.01159	0.01168	0.02107	0.0212	0.02521	0.0256	0.03158	0.03194	0.03773	0.03778	0.0393	0.03951	0.04026	0.04039	0.04076	0.04051	0.04179	0.04183	0.04317	0.04313
7.1307	0.00453	0.00449	0.01157	0.01169	0.02102	0.0212	0.02523	0.02561	0.03151	0.03195	0.03768	0.03778	0.03929	0.03952	0.04026	0.0404	0.04077	0.04052	0.04176	0.04185	0.04316	0.04315
7.15789	0.00455	0.0045	0.0116	0.01169	0.02097	0.0212	0.02529	0.02561	0.0315	0.03195	0.03762	0.03779	0.03932	0.03953	0.04028	0.04041	0.04084	0.04053	0.04179	0.04186	0.0432	0.04316
7.18517	0.00456	0.0045	0.01163	0.0117	0.02091	0.02121	0.02531	0.02561	0.03149	0.03196	0.03754	0.0378	0.03937	0.03954	0.04028	0.04042	0.04083	0.04054	0.04185	0.04187	0.04326	0.04318
7.21257	0.0045	0.0045	0.01162	0.0117	0.02087	0.02121	0.02525	0.02562	0.03143	0.03196	0.03747	0.03781	0.0394	0.03955	0.04021	0.04043	0.04077	0.04055	0.04186	0.04189	0.04332	0.04319
7.24008	0.00447	0.0045	0.01159	0.01171	0.02082	0.02122	0.02523	0.02562	0.0314	0.03197	0.03744	0.03782	0.03946	0.03956	0.04014	0.04044	0.04075	0.04057	0.04183	0.0419	0.04334	0.04321
7.26767	0.00449	0.00451	0.01161	0.01171	0.02081	0.02122	0.02521	0.02563	0.0314	0.03197	0.03742	0.03783	0.03955	0.03957	0.04006	0.04045	0.04073	0.04058	0.04186	0.04192	0.04334	0.04322
7.29539	0.00455	0.00451	0.01166	0.01171	0.02081	0.02122	0.0252	0.02563	0.03143	0.03198	0.03744	0.03783	0.03962	0.03958	0.04007	0.04046	0.04072	0.04059	0.04191	0.04193	0.04328	0.04324
7.32321	0.00457	0.00451	0.01172	0.01172	0.02085	0.02123	0.02519	0.02563	0.03149	0.03198	0.03746	0.03784	0.03968	0.03959	0.04013	0.04047	0.04069	0.0406	0.04198	0.04195	0.04324	0.04325
7.35112	0.00454	0.00452	0.01173	0.01172	0.02086	0.02123	0.02516	0.02564	0.03154	0.03199	0.03752	0.03785	0.03967	0.0396	0.04016	0.04048	0.04066	0.04061	0.042	0.04196	0.0432	0.04327
7.37916	0.00453	0.00452	0.01172	0.01173	0.02091	0.02124	0.02519	0.02564	0.0316	0.032	0.03757	0.03786	0.03971	0.03961	0.04025	0.04049	0.04069	0.04062	0.042	0.04198	0.04319	0.04328
7.4073	0.00449	0.00452	0.01169	0.01173	0.02087	0.02124	0.02522	0.02565	0.03164	0.032	0.03757	0.03787	0.03963	0.03962	0.04027	0.0405	0.04068	0.04063	0.04197	0.04199	0.04317	0.0433
7.43554	0.00451	0.00452	0.01169	0.01174	0.02086	0.02124	0.02522	0.02565	0.03164	0.03201	0.03757	0.03788	0.03958	0.03962	0.04029	0.04051	0.04071	0.04065	0.0419	0.042	0.04322	0.04331
7.46389	0.0045	0.00453	0.01167	0.01174	0.02081	0.02125	0.02522	0.02565	0.03176	0.03201	0.03754	0.03788	0.03952	0.03963	0.04036	0.04052	0.04073	0.04066	0.04192	0.04202	0.04329	0.04333
7.49235	0.0045	0.00453	0.01166	0.01174	0.02078	0.02125	0.0253	0.02566	0.03178	0.03202	0.03756	0.03789	0.03955	0.03964	0.04041	0.04054	0.04078	0.04067	0.04195	0.04203	0.04341	0.04334
7.52091	0.00452	0.00453	0.01168	0.01175	0.02078	0.02125	0.02539	0.02566	0.03181	0.03202	0.03758	0.0379	0.0396	0.03965	0.04043	0.04055	0.04088	0.04068	0.04199	0.04205	0.0435	0.04336
7.54959	0.00452	0.00454	0.0117	0.01175	0.02071	0.02126	0.02546	0.02567	0.03179	0.03203	0.03759	0.03791	0.03963	0.03966	0.04042	0.04056	0.0409	0.04069	0.04203	0.04206	0.04351	0.04337
7.57837	0.00462	0.00454	0.01176	0.01176	0.02075	0.02126	0.02555	0.02567	0.03186	0.03203	0.03768	0.03792	0.03974	0.03967	0.0405	0.04057	0.04097	0.04071	0.04216	0.04208	0.04359	0.04339
7.60726	0.00466	0.00454	0.0118	0.01176	0.02075	0.02127	0.0256	0.02567	0.03189	0.03204	0.03773	0.03792	0.0398	0.03968	0.0405	0.04058	0.04098	0.04072	0.04225	0.04209	0.04359	0.0434
7.63627	0.00468	0.00454	0.01185	0.01176	0.02077	0.02127	0.02558	0.02568	0.03188	0.03204	0.0377	0.03793	0.03978	0.03969	0.04046	0.04059	0.04096	0.04073	0.04225	0.04211	0.04352	0.04342
7.66539	0.00471	0.00455	0.01191	0.01177	0.02086	0.02127	0.02554	0.02568	0.03189	0.03205	0.03768	0.03794	0.03976	0.0397	0.04046	0.0406	0.04097	0.04074	0.04226	0.04212	0.04351	0.04344
7.69461	0.00474	0.00455	0.0119	0.01177	0.02095	0.02128	0.02554	0.02569	0.03186	0.03205	0.03762	0.03795	0.03975	0.03971	0.04052	0.04061	0.04094	0.04075	0.04225	0.04214	0.04353	0.04345
7.72395	0.00479	0.00455	0.01192	0.01178	0.02107	0.02128	0.02562	0.02569	0.03188	0.03206	0.03767	0.03796	0.03977	0.03972	0.04061	0.04062	0.04095	0.04077	0.04225	0.04215	0.04362	0.04347
7.7534	0.0048	0.00455	0.01192	0.01178	0.02112	0.02128	0.02564	0.02569	0.03186	0.03206	0.03771	0.03796	0.03973	0.03973	0.04064	0.04063	0.04097	0.04078	0.04218	0.04217	0.04362	0.04348
7.78296	0.00477	0.00456	0.0119	0.01179	0.0211	0.02129	0.02563	0.0257	0.03185	0.03207	0.03774	0.03797	0.03968	0.03974	0.0407	0.04064	0.04094	0.04079	0.0422	0.04218	0.04363	0.0435
7.81262	0.00471	0.00456	0.01188	0.01179	0.02105	0.02129	0.02566	0.0257	0.03186	0.03207	0.03777	0.03798	0.03972	0.03975	0.04075	0.04065	0.04098	0.0408	0.04225	0.0422	0.04361	0.04351
7.84241	0.00466	0.00456	0.01189	0.01179	0.02098	0.0213	0.02565	0.0257	0.03183	0.03208	0.03773	0.03799	0.03972	0.03976	0.04075	0.04066	0.04097	0.04081	0.04232	0.04221	0.04353	0.04353
7.87231	0.00468	0.00457	0.0119	0.0118	0.02094	0.0213	0.02557	0.02571	0.03184	0.03209	0.03769	0.038	0.03978	0.03976	0.04074	0.04067	0.04099	0.04083	0.0424	0.04223	0.04349	0.04354
7.90233	0.00468	0.00457	0.01189	0.0118	0.02095	0.0213	0.02552	0.02571	0.03187	0.03209	0.03765	0.038	0.03984	0.03977	0.04074	0.04068	0.04101	0.04084	0.0425	0.04224	0.04354	0.04356
7.93246	0.00465	0.00457	0.01182	0.01181	0.02092	0.02131	0.02543	0.02571	0.03185	0.0321	0.0376	0.03801	0.03986	0.03978	0.04069	0.04069	0.04102	0.04085	0.0425	0.04226	0.04349	0.04358
7.9627	0.0047	0.00457	0.01181	0.01181	0.0209	0.02131	0.02535	0.02572	0.03186	0.0321	0.03756	0.03802	0.03983	0.03979	0.04068	0.0407	0.04103	0.04086	0.04248	0.04227	0.04347	0.04359
7.99306	0.00479	0.00458	0.01182	0.01182	0.02092	0.02131	0.02532	0.02572	0.03189	0.03211	0.03757	0.03803	0.03986	0.0398	0.04076	0.04072	0.04109	0.04088	0.0425	0.04229	0.04353	0.04361
8.02353	0.00482	0.00458	0.01183	0.01182	0.02095	0.02132	0.02538	0.02573	0.03193	0.03211	0.03762	0.03803	0.03984	0.03981	0.04078	0.04073	0.04112	0.04089	0.0425	0.0423	0.04358	0.04362
8.05411	0.00484	0.00458	0.01185	0.01182	0.02099	0.02132	0.02536	0.02573	0.03196	0.03212	0.03766	0.03804	0.03976	0.03982	0.04075	0.04074	0.04113	0.0409	0.04244	0.04232	0.04361	0.04364
8.08482	0.00478	0.00459	0.01182	0.01183	0.02097	0.02132	0.0254	0.02573	0.03196	0.03212	0.03767	0.03805	0.03969	0.03983	0.04071	0.04075	0.04105	0.04091	0.04238	0.04233	0.04366	0.04365
8.11565	0.0047	0.00459	0.01185	0.01183	0.02091	0.02133	0.02546	0.02574	0.03198	0.03213	0.0377	0.03806	0.03962	0.03984	0.04072	0.04076	0.04105	0.04093	0.04233	0.04235	0.04366	0.04367
8.14659	0.00466	0.00459	0.01191	0.01184	0.02093	0.02133	0.02543	0.02574	0.03196	0.03213	0.03772	0.03807	0.0396	0.03985	0.04073	0.04077	0.04104	0.04094	0.04232	0.04237	0.04368	0.04369
8.17765	0.00464	0.0046	0.01193	0.01184	0.02094	0.02133	0.02544	0.02574	0.03198	0.03214	0.03773	0.03807	0.03969	0.03986	0.0408	0.04078	0.04108	0.04095	0.0424	0.04238	0.04371	0.0437
8.20883	0.00464	0.0046	0.01195	0.01184	0.02096	0.02134	0.02547	0.02575	0.03195	0.03214	0.03777	0.03808	0.03979	0.03987	0.04081	0.04079	0.04117	0.04096	0.04246	0.0424	0.04367	0.04372
8.24011	0.00464	0.0046	0.01191	0.01185	0.02098	0.02134	0.02547	0.02575	0.03186	0.03215	0.03777	0.03809	0.03988	0.03988	0.04081	0.0408	0.0412	0.04098	0.04256	0.04241	0.04368	0.04373
8.27153	0.00466	0.0046	0.0119	0.01185	0.02097	0.02134	0.02554	0.02575	0.03178	0.03215	0.03775	0.0381	0.03998	0.03989	0.04081	0.04081	0.04124	0.04099	0.04267	0.04243	0.04379	0.04375
8.30306	0.00465	0.00461	0.01187	0.01186	0.02092	0.02135	0.02553	0.02576	0.03169	0.03216	0.0377	0.0381	0.03993	0.0399	0.04072	0.04082	0.04127	0.041	0.04265	0.04244	0.04379	0.04376
8.33471	0.00468	0.00461	0.01185	0.01186	0.02091	0.02135	0.0255	0.02576	0.03173	0.03216	0.03767	0.03811	0.03987	0.03991	0.04067	0.04083	0.04129	0.04101	0.04262	0.04246	0.0438	0.04378
8.36649	0.00462	0.00461	0.01182	0.01187	0.02088	0.02135	0.02551	0.02576	0.03175	0.03216	0.03769	0.03812	0.0398	0.03992	0.04056	0.04085	0.04128	0.04103	0.04254	0.04247	0.04374	0.0438
8.39839	0.0046	0.00462	0.01179	0.01187	0.02085	0.02136	0.02548	0.02577	0.03176	0.03217	0.03763	0.03813	0.03964	0.03993	0.04042	0.04086	0.04121	0.04104	0.04242	0.04249	0.04371	0.04381
8.4304	0.00461	0.00462	0.01173	0.01187	0.02085	0.02136	0.02552	0.02577	0.03179	0.03217	0.03758	0.03813	0.03955	0.03994	0.04037	0.04087	0.04115	0.04105	0.04237	0.0425	0.04376	0.04383
8.46254	0.00459	0.00462	0.01176	0.01188	0.02085	0.02136	0.02556	0.02577	0.03175	0.03218	0.03751	0.03814	0.03951	0.03995	0.04033	0.04088	0.04114	0.04107	0.0423	0.04252	0.04377	0.04384
8.4948	0.0046	0.00462	0.01182	0.01188	0.02091	0.02137	0.02557	0.02578	0.03168	0.03218	0.03746	0.03815	0.03956	0.03996	0.04045	0.04089	0.04115	0.04108	0.04229	0.04254	0.0438	0.04386
8.52719	0.0046	0.00463	0.01186	0.01189	0.02095	0.02137	0.02559	0.02578	0.03162	0.03219	0.03743	0.03816	0.03969	0.03997	0.04059	0.0409	0.04116	0.04109	0.04231	0.04255	0.04377	0.04388
8.55969	0.00466	0.00463	0.01192	0.01189	0.02098	0.02137	0.02555	0.02578	0.0316	0.03219	0.03741	0.03816	0.03975	0.03997	0.04071	0.04091	0.04114	0.04111	0.04235	0.04257	0.04373	0.04389
8.59233	0.00476	0.00463	0.01189	0.01189	0.02104	0.02138	0.0256	0.02579	0.03168	0.0322	0.03747	0.03817	0.03988	0.03998	0.04083	0.04092	0.04123	0.04112	0.04245	0.04258	0.04377	0.04391
8.62508	0.00478	0.00464	0.01185	0.0119	0.02104	0.02138	0.02558	0.02579	0.03171	0.0322	0.03752	0.03818	0.03992	0.03999	0.04081	0.04093	0.0413	0.04113	0.04243	0.0426	0.04374	0.04393
8.65795	0.00477	0.00464	0.01179	0.0119	0.02104	0.02138	0.0256	0.02579	0.03177	0.03221	0.03759	0.03819	0.03998	0.04	0.04079	0.04094	0.04134	0.04115	0.04248	0.04261	0.04378	0.04394
8.69096	0.00481	0.00464	0.0118	0.01191	0.02101	0.02139	0.02563	0.02579	0.03186	0.03221	0.03768	0.03819	0.04003	0.04001	0.04074	0.04096	0.04142	0.04116	0.04249	0.04263	0.04381	0.04396
8.72409	0.00482	0.00465	0.01177	0.01191	0.02102	0.02139	0.02556	0.0258	0.03192	0.03222	0.03774	0.0382	0.03997	0.04002	0.04072	0.04097	0.04149	0.04117	0.04251	0.04265	0.04391	0.04397
8.75735	0.00475	0.00465	0.01171	0.01192	0.02101	0.02139	0.02553	0.0258	0.03189	0.03222	0.03771	0.03821	0.03988	0.04003	0.0406	0.04098	0.04145	0.04119	0.04249	0.04266	0.04393	0.04399
8.79072	0.0047	0.00465	0.01167	0.01192	0.02101	0.02139	0.02549	0.0258	0.03182	0.03223	0.0376	0.03822	0.03981	0.04004	0.04055	0.04099	0.04135	0.0412	0.04248	0.04268	0.04398	0.04401
8.82424	0.00463	0.00465	0.01161	0.01192	0.02102	0.0214	0.02558	0.02581	0.03178	0.03223	0.0375	0.03822	0.03979	0.04005	0.04061	0.041	0.0413	0.04121	0.04248	0.04269	0.04403	0.04402
8.85787	0.00461	0.00466	0.01165	0.01193	0.02102	0.0214	0.02557	0.02581	0.03177	0.03224	0.03738	0.03823	0.03977	0.04006	0.04061	0.04101	0.04123	0.04123	0.04244	0.04271	0.04407	0.04404
8.89165	0.00471	0.00466	0.01173	0.01193	0.02111	0.0214	0.02563	0.02581	0.03183	0.03224	0.03748	0.03824	0.03988	0.04007	0.04073	0.04102	0.04132	0.04124	0.04257	0.04272	0.04419	0.04406
8.92554	0.00474	0.00466	0.01177	0.01194	0.02114	0.02141	0.02552	0.02582	0.03177	0.03224	0.03755	0.03825	0.03987	0.04008	0.04076	0.04103	0.04131	0.04125	0.04262	0.04274	0.04415	0.04407
8.95956	0.00487	0.00467	0.01181	0.01194	0.02117	0.02141	0.02563	0.02582	0.03184	0.03225	0.03775	0.03825	0.04005	0.04009	0.04088	0.04104	0.04141	0.04127	0.04281	0.04276	0.04423	0.04409
8.99371	0.00495	0.00467	0.01188	0.01194	0.02119	0.02141	0.02566	0.02582	0.03185	0.03225	0.03793	0.03826	0.04013	0.0401	0.04095	0.04106	0.04154	0.04128	0.04287	0.04277	0.04423	0.0441
9.028	0.00502	0.00467	0.01188	0.01195	0.0212	0.02142	0.02576	0.02583	0.03188	0.03226	0.03805	0.03827	0.04024	0.04011	0.04098	0.04107	0.04164	0.0413	0.04297	0.04279	0.04427	0.04412
9.06241	0.00508	0.00468	0.01188	0.01195	0.02125	0.02142	0.02573	0.02583	0.03193	0.03226	0.03811	0.03827	0.04017	0.04012	0.04097	0.04108	0.04174	0.04131	0.04292	0.0428	0.04425	0.04414
9.09696	0.00503	0.00468	0.01183	0.01196	0.02125	0.02142	0.02575	0.02583	0.03196	0.03227	0.03809	0.03828	0.0401	0.04013	0.04093	0.04109	0.04177	0.04132	0.04291	0.04282	0.04429	0.04415
9.13164	0.00497	0.00468	0.01189	0.01196	0.0213	0.02142	0.02569	0.02583	0.03198	0.03227	0.03808	0.03829	0.03999	0.04014	0.04092	0.0411	0.04184	0.04134	0.04286	0.04284	0.04438	0.04417
9.16645	0.00485	0.00469	0.01189	0.01196	0.02127	0.02143	0.02568	0.02584	0.03194	0.03228	0.03802	0.0383	0.03996	0.04015	0.04094	0.04111	0.04178	0.04135	0.04287	0.04285	0.04443	0.04419
9.20139	0.00484	0.00469	0.01196	0.01197	0.02129	0.02143	0.0256	0.02584	0.03186	0.03228	0.03798	0.0383	0.03994	0.04016	0.04103	0.04112	0.04175	0.04137	0.0429	0.04287	0.04447	0.0442
9.23646	0.00487	0.00469	0.01202	0.01197	0.0213	0.02143	0.02564	0.02584	0.03177	0.03228	0.03796	0.03831	0.04005	0.04017	0.04108	0.04114	0.04172	0.04138	0.04302	0.04289	0.04451	0.04422
9.27166	0.00497	0.00469	0.01212	0.01198	0.02138	0.02144	0.02563	0.02584	0.03172	0.03229	0.03798	0.03832	0.04014	0.04018	0.04114	0.04115	0.04179	0.04139	0.04308	0.0429	0.04456	0.04424
9.30701	0.00504	0.0047	0.01218	0.01198	0.0214	0.02144	0.02568	0.02585	0.03171	0.03229	0.03807	0.03832	0.04025	0.04019	0.04118	0.04116	0.04186	0.04141	0.04316	0.04292	0.04453	0.04425
9.34249	0.00506	0.0047	0.01215	0.01199	0.02142	0.02144	0.02563	0.02585	0.03171	0.0323	0.03812	0.03833	0.04028	0.0402	0.04127	0.04117	0.04193	0.04142	0.04324	0.04293	0.04446	0.04427
9.3781	0.00511	0.0047	0.01209	0.01199	0.02141	0.02144	0.02564	0.02585	0.03174	0.0323	0.03821	0.03834	0.04031	0.04021	0.04131	0.04118	0.04202	0.04144	0.0433	0.04295	0.04434	0.04429
9.41384	0.00507	0.00471	0.01202	0.01199	0.02138	0.02145	0.02563	0.02586	0.03177	0.03231	0.0382	0.03834	0.04027	0.04022	0.04134	0.04119	0.042	0.04145	0.04329	0.04297	0.04429	0.0443
9.44973	0.00508	0.00471	0.01205	0.012	0.02138	0.02145	0.02567	0.02586	0.03182	0.03231	0.03823	0.03835	0.04015	0.04023	0.04138	0.0412	0.04205	0.04147	0.04322	0.04298	0.04432	0.04432
9.48575	0.00505	0.00471	0.01199	0.012	0.02132	0.02145	0.02571	0.02586	0.03186	0.03231	0.03818	0.03836	0.04004	0.04024	0.04139	0.04122	0.04199	0.04148	0.04318	0.043	0.04441	0.04434
9.5219	0.00497	0.00472	0.01198	0.01201	0.02133	0.02145	0.02561	0.02586	0.03184	0.03232	0.03809	0.03837	0.0399	0.04025	0.04134	0.04123	0.04193	0.04149	0.04307	0.04302	0.04447	0.04435
9.5582	0.00497	0.00472	0.012	0.01201	0.0214	0.02146	0.02565	0.02587	0.03188	0.03232	0.03808	0.03837	0.03996	0.04026	0.04134	0.04124	0.04196	0.04151	0.04313	0.04303	0.04455	0.04437
9.59463	0.00497	0.00472	0.01204	0.01201	0.02143	0.02146	0.0256	0.02587	0.03191	0.03233	0.03805	0.03838	0.04004	0.04027	0.04134	0.04125	0.04195	0.04152	0.04317	0.04305	0.04456	0.04439
9.6312	0.00498	0.00473	0.0121	0.01202	0.02145	0.02146	0.02558	0.02587	0.03198	0.03233	0.03809	0.03839	0.04012	0.04028	0.04134	0.04126	0.04206	0.04154	0.04323	0.04306	0.04454	0.04441
9.66791	0.00506	0.00473	0.0121	0.01202	0.0215	0.02147	0.02562	0.02587	0.03209	0.03233	0.03821	0.03839	0.04024	0.04029	0.04138	0.04127	0.04217	0.04155	0.04339	0.04308	0.04457	0.04442
9.70476	0.00499	0.00473	0.01205	0.01203	0.02144	0.02147	0.02555	0.02588	0.03209	0.03234	0.03821	0.0384	0.04028	0.0403	0.04131	0.04128	0.04217	0.04157	0.04338	0.0431	0.04447	0.04444
9.74175	0.00488	0.00474	0.01195	0.01203	0.02136	0.02147	0.02554	0.02588	0.03207	0.03234	0.03816	0.03841	0.0403	0.04031	0.04122	0.0413	0.04217	0.04158	0.04334	0.04311	0.04439	0.04446
9.77889	0.00486	0.00474	0.01188	0.01203	0.02133	0.02147	0.02553	0.02588	0.03207	0.03235	0.0381	0.03841	0.0403	0.04032	0.04118	0.04131	0.04212	0.0416	0.04325	0.04313	0.04436	0.04447
9.81616	0.00486	0.00474	0.01189	0.01204	0.02134	0.02148	0.02556	0.02588	0.03213	0.03235	0.03806	0.03842	0.04025	0.04033	0.04118	0.04132	0.04207	0.04161	0.04317	0.04315	0.04436	0.04449
9.85357	0.00482	0.00475	0.0119	0.01204	0.02137	0.02148	0.02565	0.02589	0.0322	0.03236	0.03802	0.03843	0.04024	0.04034	0.04123	0.04133	0.04202	0.04163	0.0432	0.04316	0.04444	0.04451
9.89112	0.00477	0.00475	0.01196	0.01205	0.02146	0.02148	0.02567	0.02589	0.0322	0.03236	0.038	0.03843	0.04025	0.04035	0.04127	0.04134	0.04201	0.04164	0.04318	0.04318	0.04453	0.04452
9.92883	0.00476	0.00475	0.01204	0.01205	0.02156	0.02148	0.02574	0.02589	0.03218	0.03236	0.0381	0.03844	0.04032	0.04036	0.04134	0.04135	0.04208	0.04166	0.04322	0.0432	0.04458	0.04454
9.96667	0.00473	0.00476	0.01203	0.01205	0.02159	0.02149	0.02576	0.02589	0.03211	0.03237	0.03819	0.03845	0.04036	0.04037	0.04141	0.04137	0.04211	0.04167	0.04329	0.04321	0.04461	0.04456
10.0047	0.00471	0.00476	0.01202	0.01206	0.02154	0.02149	0.0257	0.0259	0.03202	0.03237	0.03825	0.03845	0.04035	0.04038	0.04146	0.04138	0.04215	0.04169	0.0433	0.04323	0.04456	0.04458
10.0428	0.00468	0.00476	0.01199	0.01206	0.02147	0.02149	0.02568	0.0259	0.03193	0.03237	0.03827	0.03846	0.04033	0.04039	0.04143	0.04139	0.04216	0.0417	0.0433	0.04325	0.04445	0.04459
10.0811	0.00473	0.00477	0.01199	0.01207	0.02149	0.02149	0.02575	0.0259	0.03195	0.03238	0.03831	0.03846	0.04039	0.0404	0.04142	0.0414	0.04219	0.04172	0.04336	0.04326	0.04441	0.04461
10.1195	0.00478	0.00477	0.01196	0.01207	0.02149	0.0215	0.02573	0.0259	0.03194	0.03238	0.03832	0.03847	0.04039	0.04041	0.04137	0.04141	0.04219	0.04173	0.04334	0.04328	0.04436	0.04463
10.1581	0.00484	0.00477	0.01193	0.01207	0.02147	0.0215	0.02574	0.02591	0.03193	0.03239	0.03834	0.03848	0.0404	0.04042	0.04132	0.04142	0.04215	0.04175	0.04332	0.0433	0.04435	0.04465
10.1968	0.00488	0.00478	0.01195	0.01208	0.02148	0.0215	0.0258	0.02591	0.03197	0.03239	0.03836	0.03848	0.04044	0.04043	0.0413	0.04144	0.04205	0.04176	0.04331	0.04331	0.04444	0.04466
10.2357	0.00486	0.00478	0.01202	0.01208	0.0215	0.0215	0.02584	0.02591	0.03206	0.03239	0.03835	0.03849	0.04051	0.04044	0.04127	0.04145	0.04196	0.04178	0.04328	0.04333	0.0445	0.04468
10.2747	0.00481	0.00478	0.0121	0.01209	0.02158	0.0215	0.02591	0.02591	0.03212	0.0324	0.03834	0.0385	0.04047	0.04045	0.04132	0.04146	0.04194	0.04179	0.04331	0.04335	0.04453	0.0447
10.3138	0.00483	0.00479	0.01221	0.01209	0.0217	0.02151	0.02604	0.02592	0.03217	0.0324	0.03835	0.0385	0.04058	0.04046	0.04144	0.04147	0.04204	0.04181	0.04344	0.04336	0.04465	0.04471
10.3531	0.00484	0.00479	0.01228	0.01209	0.02179	0.02151	0.02611	0.02592	0.03218	0.03241	0.03832	0.03851	0.04071	0.04047	0.04158	0.04148	0.04216	0.04183	0.04355	0.04338	0.04478	0.04473
10.3926	0.00484	0.00479	0.01226	0.0121	0.02183	0.02151	0.02606	0.02592	0.03219	0.03241	0.0383	0.03852	0.04077	0.04048	0.04168	0.04149	0.04231	0.04184	0.04359	0.0434	0.04483	0.04475
10.4322	0.00486	0.0048	0.01215	0.0121	0.02179	0.02151	0.02601	0.02592	0.0322	0.03241	0.03832	0.03852	0.04077	0.04049	0.04176	0.04151	0.04241	0.04186	0.04357	0.04341	0.04481	0.04477
10.472	0.00487	0.0048	0.01198	0.01211	0.02169	0.02152	0.02596	0.02592	0.03221	0.03242	0.03834	0.03853	0.04068	0.0405	0.04172	0.04152	0.04235	0.04187	0.0435	0.04343	0.04476	0.04478
10.5119	0.00481	0.0048	0.01188	0.01211	0.02159	0.02152	0.02589	0.02593	0.03222	0.03242	0.03831	0.03853	0.04053	0.04051	0.04161	0.04153	0.04219	0.04189	0.04338	0.04345	0.04474	0.0448
10.5519	0.00464	0.00481	0.0118	0.01211	0.02146	0.02152	0.02577	0.02593	0.03217	0.03242	0.03824	0.03854	0.04032	0.04052	0.04148	0.04154	0.04206	0.0419	0.04324	0.04346	0.04473	0.04482
10.5921	0.00449	0.00481	0.0118	0.01212	0.02139	0.02152	0.0257	0.02593	0.03211	0.03243	0.0382	0.03855	0.0402	0.04053	0.04142	0.04155	0.04201	0.04192	0.04317	0.04348	0.04475	0.04484
10.6325	0.00434	0.00481	0.01188	0.01212	0.02131	0.02152	0.02565	0.02593	0.03205	0.03243	0.03817	0.03855	0.04021	0.04054	0.04144	0.04157	0.042	0.04194	0.04311	0.0435	0.04479	0.04486
10.673	0.00434	0.00482	0.01202	0.01213	0.02132	0.02153	0.02567	0.02593	0.03202	0.03243	0.03821	0.03856	0.04036	0.04055	0.0415	0.04158	0.04209	0.04195	0.04317	0.04352	0.04489	0.04487
10.7137	0.00443	0.00482	0.01208	0.01213	0.02135	0.02153	0.02576	0.02594	0.03207	0.03244	0.03824	0.03857	0.04048	0.04056	0.04158	0.04159	0.04228	0.04197	0.04335	0.04353	0.04499	0.04489
10.7545	0.00456	0.00482	0.01205	0.01213	0.02142	0.02153	0.02581	0.02594	0.03218	0.03244	0.03825	0.03857	0.04054	0.04057	0.04168	0.0416	0.04243	0.04198	0.04351	0.04355	0.04503	0.04491
10.7955	0.00463	0.00483	0.01197	0.01214	0.02147	0.02153	0.02578	0.02594	0.03226	0.03244	0.03829	0.03858	0.04052	0.04058	0.04174	0.04161	0.04243	0.042	0.04354	0.04357	0.04496	0.04493
10.8367	0.00463	0.00483	0.01189	0.01214	0.02153	0.02154	0.02569	0.02594	0.03228	0.03245	0.03833	0.03858	0.04044	0.04059	0.04178	0.04162	0.04235	0.04202	0.04348	0.04358	0.04489	0.04494
10.878	0.00465	0.00483	0.01194	0.01215	0.02159	0.02154	0.02567	0.02594	0.03234	0.03245	0.03844	0.03859	0.04033	0.0406	0.04175	0.04164	0.04228	0.04203	0.04349	0.0436	0.04494	0.04496
10.9194	0.00465	0.00484	0.01203	0.01215	0.02155	0.02154	0.0257	0.02595	0.03235	0.03246	0.03853	0.0386	0.04029	0.04061	0.04162	0.04165	0.04222	0.04205	0.04352	0.04362	0.04506	0.04498
10.9611	0.00464	0.00484	0.0121	0.01215	0.02153	0.02154	0.02576	0.02595	0.03231	0.03246	0.03857	0.0386	0.04036	0.04062	0.04156	0.04166	0.04223	0.04206	0.04351	0.04364	0.04519	0.045
11.0028	0.00462	0.00484	0.01214	0.01216	0.02156	0.02154	0.0258	0.02595	0.03231	0.03246	0.03857	0.03861	0.04045	0.04063	0.04158	0.04167	0.04232	0.04208	0.04353	0.04365	0.04524	0.04502
11.0448	0.0046	0.00485	0.01213	0.01216	0.02159	0.02155	0.02584	0.02595	0.03231	0.03247	0.03854	0.03861	0.0406	0.04064	0.04162	0.04168	0.04237	0.0421	0.0436	0.04367	0.04522	0.04503
11.0869	0.00466	0.00485	0.01213	0.01216	0.02163	0.02155	0.02595	0.02595	0.03234	0.03247	0.03857	0.03862	0.04074	0.04065	0.04169	0.0417	0.04239	0.04211	0.04375	0.04369	0.04521	0.04505
11.1291	0.00476	0.00485	0.01208	0.01217	0.02164	0.02155	0.026	0.02596	0.03237	0.03247	0.03856	0.03862	0.04073	0.04066	0.04173	0.04171	0.04239	0.04213	0.04383	0.0437	0.04521	0.04507
11.1715	0.00479	0.00486	0.01199	0.01217	0.02163	0.02155	0.02597	0.02596	0.03239	0.03248	0.03848	0.03863	0.04063	0.04067	0.04175	0.04172	0.04237	0.04215	0.04375	0.04372	0.04515	0.04509
11.2141	0.0048	0.00486	0.01197	0.01218	0.02167	0.02155	0.02594	0.02596	0.03245	0.03248	0.03846	0.03864	0.04058	0.04068	0.04178	0.04173	0.04241	0.04216	0.04366	0.04374	0.0452	0.0451
11.2568	0.00478	0.00486	0.01204	0.01218	0.0217	0.02156	0.02593	0.02596	0.03256	0.03248	0.03847	0.03864	0.04058	0.04069	0.04181	0.04174	0.04245	0.04218	0.04362	0.04376	0.04526	0.04512
11.2997	0.00473	0.00487	0.01207	0.01218	0.02167	0.02156	0.02588	0.02596	0.03259	0.03249	0.03844	0.03865	0.04053	0.0407	0.04179	0.04176	0.04241	0.0422	0.04354	0.04377	0.04528	0.04514
11.3428	0.00467	0.00487	0.01211	0.01219	0.02166	0.02156	0.02589	0.02597	0.0326	0.03249	0.03841	0.03865	0.04055	0.04071	0.04182	0.04177	0.04237	0.04221	0.04357	0.04379	0.04536	0.04516
11.386	0.00471	0.00487	0.01213	0.01219	0.02165	0.02156	0.02591	0.02597	0.03255	0.03249	0.03836	0.03866	0.04073	0.04072	0.0419	0.04178	0.04234	0.04223	0.0437	0.04381	0.04543	0.04518
11.4294	0.00485	0.00488	0.01209	0.0122	0.02161	0.02156	0.02593	0.02597	0.03247	0.03249	0.03832	0.03866	0.04088	0.04073	0.042	0.04179	0.04235	0.04225	0.04383	0.04382	0.04553	0.0452
11.473	0.00492	0.00488	0.01208	0.0122	0.02155	0.02156	0.02593	0.02597	0.03241	0.0325	0.03838	0.03867	0.04096	0.04074	0.04206	0.0418	0.04245	0.04226	0.0439	0.04384	0.04557	0.04521
11.5167	0.00492	0.00489	0.01214	0.0122	0.02152	0.02157	0.02594	0.02597	0.03246	0.0325	0.03852	0.03868	0.04098	0.04075	0.04205	0.04182	0.04257	0.04228	0.04392	0.04386	0.04563	0.04523
11.5606	0.00496	0.00489	0.01221	0.01221	0.02163	0.02157	0.02597	0.02597	0.03253	0.0325	0.03866	0.03868	0.04097	0.04076	0.04207	0.04183	0.0427	0.0423	0.04392	0.04388	0.04568	0.04525
11.6046	0.00499	0.00489	0.01218	0.01221	0.02166	0.02157	0.02589	0.02598	0.03256	0.03251	0.03862	0.03869	0.04092	0.04077	0.04201	0.04184	0.04274	0.04232	0.04389	0.04389	0.04571	0.04527
11.6489	0.00501	0.0049	0.01212	0.01221	0.02157	0.02157	0.02579	0.02598	0.03247	0.03251	0.03854	0.03869	0.04084	0.04078	0.04192	0.04185	0.04261	0.04233	0.04385	0.04391	0.04568	0.04529
11.6933	0.00502	0.0049	0.01215	0.01222	0.02144	0.02157	0.02582	0.02598	0.0324	0.03251	0.03854	0.0387	0.04086	0.04079	0.04191	0.04186	0.04251	0.04235	0.04392	0.04393	0.04562	0.04531
11.7378	0.00502	0.0049	0.01223	0.01222	0.02135	0.02158	0.02591	0.02598	0.03239	0.03252	0.03853	0.0387	0.04091	0.0408	0.04194	0.04188	0.04245	0.04237	0.04406	0.04395	0.04555	0.04532
11.7826	0.00502	0.00491	0.0123	0.01223	0.02135	0.02158	0.02594	0.02598	0.0324	0.03252	0.03854	0.03871	0.04093	0.04081	0.04198	0.04189	0.0425	0.04238	0.04416	0.04396	0.04548	0.04534
11.8275	0.00498	0.00491	0.01224	0.01223	0.0213	0.02158	0.02587	0.02598	0.03231	0.03252	0.03855	0.03871	0.04081	0.04082	0.04185	0.0419	0.04252	0.0424	0.04413	0.04398	0.04546	0.04536
11.8726	0.00493	0.00491	0.01213	0.01223	0.02122	0.02158	0.02579	0.02599	0.03224	0.03253	0.03854	0.03872	0.0407	0.04083	0.04171	0.04191	0.04259	0.04242	0.04408	0.044	0.04542	0.04538
11.9178	0.00485	0.00492	0.01201	0.01224	0.02106	0.02158	0.02574	0.02599	0.03217	0.03253	0.03851	0.03872	0.04058	0.04084	0.04162	0.04192	0.04257	0.04244	0.04397	0.04402	0.04539	0.0454
11.9632	0.0048	0.00492	0.01192	0.01224	0.02094	0.02158	0.02571	0.02599	0.03218	0.03253	0.03848	0.03873	0.04056	0.04085	0.04155	0.04194	0.04249	0.04245	0.04395	0.04403	0.04543	0.04542
12.0088	0.00483	0.00493	0.01187	0.01224	0.02098	0.02159	0.02578	0.02599	0.03222	0.03253	0.03849	0.03873	0.0406	0.04086	0.0416	0.04195	0.04244	0.04247	0.04398	0.04405	0.04552	0.04543
12.0546	0.00484	0.00493	0.01191	0.01225	0.021	0.02159	0.02576	0.02599	0.03223	0.03254	0.03848	0.03874	0.04062	0.04087	0.04162	0.04196	0.04244	0.04249	0.04402	0.04407	0.04555	0.04545
12.1005	0.00486	0.00493	0.01201	0.01225	0.02103	0.02159	0.02574	0.02599	0.03224	0.03254	0.03847	0.03874	0.04063	0.04088	0.04164	0.04197	0.04249	0.04251	0.04408	0.04409	0.04551	0.04547
12.1466	0.00485	0.00494	0.0121	0.01225	0.02111	0.02159	0.02585	0.026	0.03223	0.03254	0.03849	0.03875	0.0406	0.04089	0.04169	0.04199	0.04253	0.04252	0.04415	0.0441	0.04549	0.04549
12.1929	0.00483	0.00494	0.01216	0.01226	0.02116	0.02159	0.02589	0.026	0.03225	0.03255	0.0385	0.03875	0.04066	0.0409	0.04178	0.042	0.04265	0.04254	0.04416	0.04412	0.0455	0.04551
12.2394	0.00483	0.00494	0.01219	0.01226	0.02121	0.02159	0.02588	0.026	0.03232	0.03255	0.03858	0.03876	0.04077	0.04091	0.04189	0.04201	0.04281	0.04256	0.04414	0.04414	0.04557	0.04553
12.286	0.00489	0.00495	0.01218	0.01227	0.02131	0.0216	0.02592	0.026	0.0324	0.03255	0.03873	0.03877	0.04086	0.04092	0.04199	0.04202	0.0429	0.04258	0.04412	0.04416	0.04566	0.04555
12.3328	0.00499	0.00495	0.0121	0.01227	0.02133	0.0216	0.026	0.026	0.03247	0.03255	0.03878	0.03877	0.04086	0.04093	0.04206	0.04203	0.04293	0.0426	0.04412	0.04417	0.04572	0.04556
12.3798	0.00508	0.00495	0.01206	0.01227	0.02129	0.0216	0.02608	0.026	0.03245	0.03256	0.03876	0.03878	0.04084	0.04094	0.04202	0.04205	0.04298	0.04261	0.04412	0.04419	0.04576	0.04558
12.427	0.00501	0.00496	0.01205	0.01228	0.02121	0.0216	0.02609	0.026	0.03231	0.03256	0.03863	0.03878	0.04083	0.04096	0.04195	0.04206	0.04293	0.04263	0.04409	0.04421	0.04571	0.0456
12.4743	0.00488	0.00496	0.01207	0.01228	0.0212	0.0216	0.026	0.02601	0.03223	0.03256	0.03851	0.03879	0.04083	0.04097	0.0419	0.04207	0.04281	0.04265	0.0441	0.04423	0.04563	0.04562
12.5219	0.0048	0.00497	0.01208	0.01228	0.02118	0.0216	0.0259	0.02601	0.03222	0.03256	0.03845	0.03879	0.04079	0.04098	0.04184	0.04208	0.04279	0.04267	0.04412	0.04424	0.0456	0.04564
12.5696	0.00478	0.00497	0.01207	0.01229	0.02123	0.0216	0.02585	0.02601	0.03224	0.03257	0.03847	0.03879	0.04075	0.04099	0.04181	0.0421	0.04288	0.04269	0.04413	0.04426	0.04563	0.04566
12.6175	0.00482	0.00497	0.01202	0.01229	0.02137	0.02161	0.02582	0.02601	0.03225	0.03257	0.0385	0.0388	0.04071	0.041	0.04181	0.04211	0.043	0.04271	0.04413	0.04428	0.04562	0.04568
12.6656	0.00493	0.00498	0.01191	0.01229	0.02141	0.02161	0.0258	0.02601	0.03224	0.03257	0.03856	0.0388	0.04069	0.04101	0.04183	0.04212	0.04302	0.04272	0.04408	0.0443	0.0456	0.0457
12.7139	0.00505	0.00498	0.01183	0.0123	0.02137	0.02161	0.02581	0.02601	0.03223	0.03258	0.03856	0.03881	0.04075	0.04102	0.04187	0.04213	0.04301	0.04274	0.0441	0.04431	0.04565	0.04572
12.7623	0.00511	0.00498	0.01192	0.0123	0.02142	0.02161	0.0259	0.02601	0.0323	0.03258	0.03859	0.03881	0.04094	0.04103	0.04195	0.04214	0.043	0.04276	0.04423	0.04433	0.0457	0.04573
12.8109	0.00501	0.00499	0.01194	0.01231	0.02141	0.02161	0.02589	0.02601	0.03228	0.03258	0.03853	0.03882	0.04103	0.04104	0.04188	0.04216	0.0429	0.04278	0.04425	0.04435	0.04559	0.04575
12.8597	0.00487	0.00499	0.01188	0.01231	0.02136	0.02161	0.02578	0.02602	0.03222	0.03258	0.03845	0.03882	0.04097	0.04105	0.04177	0.04217	0.04277	0.0428	0.04417	0.04437	0.0454	0.04577
12.9088	0.00488	0.005	0.012	0.01231	0.02138	0.02161	0.02579	0.02602	0.0323	0.03259	0.03851	0.03883	0.04099	0.04106	0.04183	0.04218	0.04279	0.04282	0.04421	0.04439	0.04536	0.04579
12.9579	0.00511	0.005	0.01221	0.01232	0.0215	0.02162	0.026	0.02602	0.03254	0.03259	0.03871	0.03883	0.04114	0.04107	0.04204	0.04219	0.04299	0.04284	0.04441	0.0444	0.04551	0.04581
13.0073	0.00533	0.005	0.0123	0.01232	0.02166	0.02162	0.02619	0.02602	0.03267	0.03259	0.03892	0.03884	0.04129	0.04108	0.04223	0.04221	0.04323	0.04285	0.0445	0.04442	0.04569	0.04583
13.0569	0.00533	0.00501	0.01217	0.01232	0.02169	0.02162	0.0262	0.02602	0.03265	0.03259	0.03896	0.03884	0.04126	0.04109	0.0423	0.04222	0.04328	0.04287	0.04443	0.04444	0.04578	0.04585
13.1067	0.0053	0.00501	0.01208	0.01233	0.02161	0.02162	0.02616	0.02602	0.03266	0.0326	0.0389	0.03885	0.04121	0.0411	0.04233	0.04223	0.04321	0.04289	0.0444	0.04446	0.04586	0.04587
13.1566	0.00525	0.00502	0.01209	0.01233	0.02153	0.02162	0.02612	0.02602	0.03268	0.0326	0.03881	0.03885	0.04111	0.04111	0.04224	0.04224	0.04313	0.04291	0.04439	0.04447	0.04589	0.04589
13.2067	0.00519	0.00502	0.0122	0.01233	0.02158	0.02162	0.02619	0.02602	0.03276	0.0326	0.03885	0.03886	0.04106	0.04112	0.04225	0.04225	0.04316	0.04293	0.04448	0.04449	0.04596	0.04591
13.257	0.00514	0.00502	0.01224	0.01234	0.02163	0.02162	0.02622	0.02603	0.03289	0.0326	0.03887	0.03886	0.04106	0.04113	0.04228	0.04227	0.04323	0.04295	0.0446	0.04451	0.046	0.04593
13.3076	0.00512	0.00503	0.01233	0.01234	0.02172	0.02162	0.02619	0.02603	0.03301	0.03261	0.03889	0.03886	0.04118	0.04114	0.04232	0.04228	0.04333	0.04297	0.04472	0.04453	0.04602	0.04594
13.3583	0.00512	0.00503	0.01237	0.01234	0.02175	0.02163	0.02621	0.02603	0.033	0.03261	0.03894	0.03887	0.04129	0.04115	0.04237	0.04229	0.04337	0.04299	0.04482	0.04454	0.046	0.04596
13.4092	0.00519	0.00503	0.01235	0.01235	0.02174	0.02163	0.02627	0.02603	0.03296	0.03261	0.039	0.03887	0.04126	0.04116	0.04236	0.0423	0.0434	0.04301	0.04489	0.04456	0.0461	0.04598
13.4603	0.00518	0.00504	0.01236	0.01235	0.02171	0.02163	0.02627	0.02603	0.0329	0.03261	0.03907	0.03888	0.04126	0.04117	0.04232	0.04232	0.04338	0.04303	0.04495	0.04458	0.04622	0.046
13.5116	0.00508	0.00504	0.01229	0.01235	0.02163	0.02163	0.02619	0.02603	0.03277	0.03261	0.03904	0.03888	0.04125	0.04118	0.04228	0.04233	0.04326	0.04304	0.0449	0.0446	0.04627	0.04602
13.5631	0.00498	0.00505	0.01225	0.01236	0.0215	0.02163	0.02611	0.02603	0.03272	0.03262	0.03894	0.03889	0.04126	0.04119	0.04229	0.04234	0.04316	0.04306	0.04483	0.04462	0.04619	0.04604
13.6147	0.00492	0.00505	0.01229	0.01236	0.02146	0.02163	0.02607	0.02603	0.03275	0.03262	0.0388	0.03889	0.04121	0.0412	0.04229	0.04235	0.04312	0.04308	0.0448	0.04463	0.04609	0.04606
13.6666	0.00491	0.00505	0.01232	0.01236	0.02153	0.02163	0.02599	0.02603	0.03271	0.03262	0.03873	0.0389	0.04109	0.04121	0.04228	0.04236	0.04319	0.0431	0.04482	0.04465	0.04604	0.04608
13.7187	0.00485	0.00506	0.01222	0.01237	0.02149	0.02163	0.02581	0.02604	0.03256	0.03262	0.03864	0.0389	0.04087	0.04122	0.04215	0.04238	0.04324	0.04312	0.04473	0.04467	0.046	0.0461
13.771	0.00493	0.00506	0.01218	0.01237	0.02143	0.02164	0.02579	0.02604	0.0325	0.03263	0.0387	0.0389	0.04084	0.04123	0.04211	0.04239	0.04331	0.04314	0.04473	0.04469	0.04611	0.04612
13.8234	0.00511	0.00507	0.01226	0.01237	0.02153	0.02164	0.02595	0.02604	0.03259	0.03263	0.03882	0.03891	0.04106	0.04124	0.04218	0.0424	0.04351	0.04316	0.04491	0.04471	0.04631	0.04614
13.8761	0.00506	0.00507	0.0124	0.01238	0.02158	0.02164	0.02604	0.02604	0.03258	0.03263	0.03884	0.03891	0.04124	0.04125	0.04221	0.04241	0.04359	0.04318	0.04497	0.04472	0.0464	0.04616
13.929	0.00492	0.00507	0.01251	0.01238	0.02163	0.02164	0.02609	0.02604	0.03259	0.03263	0.03881	0.03892	0.04132	0.04126	0.04227	0.04243	0.04358	0.0432	0.04487	0.04474	0.04638	0.04618
13.9821	0.00492	0.00508	0.01257	0.01238	0.02167	0.02164	0.02607	0.02604	0.03266	0.03263	0.03878	0.03892	0.04132	0.04127	0.04228	0.04244	0.04362	0.04322	0.04488	0.04476	0.04634	0.0462
14.0353	0.00492	0.00508	0.01251	0.01239	0.02174	0.02164	0.02594	0.02604	0.03264	0.03264	0.03866	0.03892	0.04105	0.04128	0.04212	0.04245	0.04356	0.04324	0.0449	0.04478	0.04629	0.04622
14.0888	0.0049	0.00509	0.01237	0.01239	0.02174	0.02164	0.02582	0.02604	0.03256	0.03264	0.03854	0.03893	0.04084	0.04129	0.04209	0.04246	0.04347	0.04326	0.04486	0.04479	0.04626	0.04624
14.1425	0.00494	0.00509	0.01225	0.01239	0.02163	0.02164	0.02584	0.02604	0.03256	0.03264	0.0386	0.03893	0.04086	0.0413	0.04218	0.04248	0.04348	0.04328	0.04489	0.04481	0.04637	0.04626
14.1964	0.00504	0.00509	0.01226	0.0124	0.02157	0.02164	0.02599	0.02604	0.03263	0.03264	0.03877	0.03894	0.04104	0.04131	0.0423	0.04249	0.04355	0.0433	0.04499	0.04483	0.04651	0.04628
14.2505	0.00515	0.0051	0.01234	0.0124	0.02164	0.02164	0.02613	0.02605	0.03276	0.03264	0.03886	0.03894	0.04127	0.04132	0.04244	0.0425	0.04364	0.04332	0.0451	0.04485	0.04658	0.0463
14.3048	0.00514	0.0051	0.01241	0.0124	0.02167	0.02165	0.02618	0.02605	0.03281	0.03265	0.03886	0.03894	0.04133	0.04133	0.04247	0.04251	0.04361	0.04334	0.04514	0.04487	0.04649	0.04631
14.3593	0.00508	0.00511	0.01252	0.01241	0.02163	0.02165	0.02613	0.02605	0.03271	0.03265	0.03883	0.03895	0.04124	0.04134	0.04239	0.04252	0.04343	0.04336	0.04507	0.04488	0.04631	0.04633
14.414	0.00514	0.00511	0.01253	0.01241	0.02167	0.02165	0.02614	0.02605	0.03268	0.03265	0.03888	0.03895	0.04121	0.04135	0.04234	0.04254	0.04331	0.04338	0.04508	0.0449	0.04623	0.04635
14.4689	0.00523	0.00511	0.01251	0.01241	0.02183	0.02165	0.02618	0.02605	0.03274	0.03265	0.03901	0.03896	0.04125	0.04136	0.0424	0.04255	0.0434	0.0434	0.04516	0.04492	0.04636	0.04637
14.524	0.00529	0.00512	0.01247	0.01242	0.02189	0.02165	0.02623	0.02605	0.03272	0.03265	0.03904	0.03896	0.04134	0.04137	0.04254	0.04256	0.0436	0.04342	0.04516	0.04494	0.04647	0.04639
14.5794	0.00529	0.00512	0.01242	0.01242	0.02192	0.02165	0.02629	0.02605	0.03264	0.03266	0.03908	0.03896	0.04148	0.04138	0.04266	0.04257	0.04374	0.04344	0.04511	0.04496	0.04653	0.04641
14.6349	0.0053	0.00513	0.01249	0.01242	0.02193	0.02165	0.02638	0.02605	0.0327	0.03266	0.03913	0.03897	0.04151	0.04139	0.04277	0.04259	0.04382	0.04347	0.04504	0.04497	0.04659	0.04643
14.6907	0.00527	0.00513	0.01258	0.01243	0.02197	0.02165	0.02645	0.02605	0.03275	0.03266	0.03911	0.03897	0.04144	0.0414	0.0428	0.0426	0.04382	0.04349	0.04502	0.04499	0.04657	0.04645
14.7467	0.00521	0.00513	0.01266	0.01243	0.022	0.02165	0.02646	0.02605	0.03273	0.03266	0.03915	0.03897	0.04139	0.04141	0.04279	0.04261	0.04376	0.04351	0.04507	0.04501	0.04656	0.04647
14.8029	0.00527	0.00514	0.01256	0.01243	0.02192	0.02165	0.02636	0.02605	0.03275	0.03266	0.03911	0.03898	0.04139	0.04142	0.04268	0.04262	0.0437	0.04353	0.04503	0.04503	0.04657	0.04649
14.8593	0.00534	0.00514	0.01241	0.01244	0.02188	0.02166	0.02624	0.02605	0.03271	0.03267	0.03914	0.03898	0.04152	0.04143	0.04264	0.04263	0.04376	0.04355	0.04499	0.04504	0.04667	0.04651
14.9159	0.00519	0.00515	0.01229	0.01244	0.02185	0.02166	0.02618	0.02606	0.0326	0.03267	0.03917	0.03899	0.04163	0.04144	0.04263	0.04265	0.04379	0.04357	0.04483	0.04506	0.04662	0.04653
14.9727	0.00514	0.00515	0.01232	0.01244	0.0219	0.02166	0.02631	0.02606	0.03272	0.03267	0.03922	0.03899	0.04174	0.04145	0.04273	0.04266	0.04386	0.04359	0.04484	0.04508	0.04671	0.04655
15.0298	0.00506	0.00515	0.01231	0.01244	0.02185	0.02166	0.02624	0.02606	0.03279	0.03267	0.03918	0.03899	0.04161	0.04146	0.04278	0.04267	0.04375	0.04361	0.04486	0.0451	0.04672	0.04657
15.087	0.005	0.00516	0.01234	0.01245	0.02188	0.02166	0.02612	0.02606	0.03274	0.03267	0.03908	0.039	0.04139	0.04147	0.04269	0.04268	0.04366	0.04363	0.04495	0.04512	0.04663	0.04659
15.1445	0.00496	0.00516	0.01232	0.01245	0.02189	0.02166	0.02605	0.02606	0.03264	0.03267	0.03896	0.039	0.04134	0.04148	0.04259	0.0427	0.04359	0.04365	0.045	0.04513	0.04652	0.04661
15.2022	0.00485	0.00517	0.0123	0.01245	0.02175	0.02166	0.02599	0.02606	0.03248	0.03268	0.0389	0.039	0.04127	0.04149	0.04243	0.04271	0.04351	0.04367	0.04495	0.04515	0.04641	0.04663
15.2601	0.00483	0.00517	0.01237	0.01246	0.02162	0.02166	0.02603	0.02606	0.0325	0.03268	0.03892	0.03901	0.04135	0.0415	0.04235	0.04272	0.04356	0.0437	0.04493	0.04517	0.04642	0.04665
15.3183	0.00495	0.00518	0.01252	0.01246	0.02165	0.02166	0.02609	0.02606	0.0326	0.03268	0.03901	0.03901	0.04149	0.04151	0.04247	0.04273	0.04372	0.04372	0.04498	0.04519	0.04657	0.04667
15.3767	0.00502	0.00518	0.01255	0.01246	0.02175	0.02166	0.02615	0.02606	0.03261	0.03268	0.03908	0.03901	0.04147	0.04152	0.04262	0.04275	0.04377	0.04374	0.045	0.04521	0.04663	0.04669
15.4353	0.00506	0.00518	0.01259	0.01247	0.02186	0.02166	0.02621	0.02606	0.03261	0.03268	0.03911	0.03902	0.04143	0.04152	0.04272	0.04276	0.04376	0.04376	0.04512	0.04522	0.04663	0.04671
15.4941	0.00511	0.00519	0.01259	0.01247	0.02189	0.02166	0.02622	0.02606	0.03265	0.03268	0.03912	0.03902	0.04145	0.04153	0.04272	0.04277	0.04374	0.04378	0.04524	0.04524	0.0466	0.04673
15.5531	0.00503	0.00519	0.01252	0.01247	0.02177	0.02167	0.02607	0.02606	0.03251	0.03269	0.03902	0.03902	0.04136	0.04154	0.04263	0.04278	0.04366	0.0438	0.04512	0.04526	0.04651	0.04675
15.6124	0.00502	0.0052	0.01252	0.01247	0.02182	0.02167	0.02608	0.02606	0.03254	0.03269	0.03905	0.03903	0.04137	0.04155	0.04258	0.04279	0.04367	0.04383	0.04506	0.04528	0.04657	0.04677
15.6718	0.00513	0.0052	0.01262	0.01248	0.02193	0.02167	0.02621	0.02606	0.03271	0.03269	0.03911	0.03903	0.04151	0.04156	0.04263	0.04281	0.04384	0.04385	0.04508	0.0453	0.04673	0.04679
15.7316	0.00519	0.0052	0.01271	0.01248	0.02208	0.02167	0.02634	0.02607	0.0327	0.03269	0.03907	0.03903	0.04155	0.04157	0.04275	0.04282	0.04389	0.04387	0.04522	0.04531	0.04682	0.04682
15.7915	0.0052	0.00521	0.01275	0.01248	0.02207	0.02167	0.02637	0.02607	0.03266	0.03269	0.03905	0.03904	0.04151	0.04158	0.04283	0.04283	0.04381	0.04389	0.04534	0.04533	0.04677	0.04684
15.8517	0.00515	0.00521	0.01271	0.01249	0.02203	0.02167	0.0263	0.02607	0.03277	0.03269	0.03905	0.03904	0.04146	0.04159	0.04278	0.04284	0.04377	0.04391	0.04543	0.04535	0.04668	0.04686
15.9121	0.00509	0.00522	0.01262	0.01249	0.022	0.02167	0.02624	0.02607	0.0328	0.0327	0.0391	0.03904	0.04144	0.0416	0.04275	0.04286	0.04379	0.04393	0.04546	0.04537	0.04678	0.04688
15.9727	0.00504	0.00522	0.01246	0.01249	0.02188	0.02167	0.02617	0.02607	0.03267	0.0327	0.03907	0.03905	0.04144	0.04161	0.04272	0.04287	0.04372	0.04396	0.04525	0.04538	0.04676	0.0469
16.0335	0.00508	0.00523	0.0124	0.0125	0.02172	0.02167	0.0262	0.02607	0.03267	0.0327	0.03899	0.03905	0.04158	0.04162	0.04278	0.04288	0.0437	0.04398	0.04514	0.0454	0.0468	0.04692
16.0946	0.00516	0.00523	0.01249	0.0125	0.02171	0.02167	0.02626	0.02607	0.03272	0.0327	0.03896	0.03905	0.0417	0.04163	0.04288	0.04289	0.04374	0.044	0.04522	0.04542	0.04688	0.04694
16.156	0.00536	0.00523	0.01261	0.0125	0.02194	0.02167	0.02641	0.02607	0.03293	0.0327	0.03905	0.03906	0.04174	0.04164	0.04296	0.0429	0.04391	0.04402	0.04538	0.04544	0.04697	0.04696
16.2175	0.00537	0.00524	0.01266	0.0125	0.02198	0.02167	0.02637	0.02607	0.033	0.0327	0.03911	0.03906	0.04169	0.04165	0.04301	0.04292	0.04394	0.04405	0.04548	0.04546	0.04702	0.04698
16.2793	0.00533	0.00524	0.01271	0.01251	0.02188	0.02167	0.02631	0.02607	0.03293	0.0327	0.03916	0.03906	0.04171	0.04166	0.04302	0.04293	0.04393	0.04407	0.04552	0.04547	0.04711	0.047
16.3413	0.00532	0.00525	0.0127	0.01251	0.02177	0.02167	0.0263	0.02607	0.03289	0.03271	0.03921	0.03906	0.04164	0.04167	0.043	0.04294	0.04397	0.04409	0.04536	0.04549	0.04711	0.04702
16.4036	0.00525	0.00525	0.01263	0.01251	0.02167	0.02168	0.02624	0.02607	0.03286	0.03271	0.03911	0.03907	0.0416	0.04168	0.04294	0.04295	0.044	0.04411	0.04524	0.04551	0.04705	0.04704
16.4661	0.00528	0.00526	0.01256	0.01252	0.02172	0.02168	0.02618	0.02607	0.03279	0.03271	0.03905	0.03907	0.0416	0.04169	0.04296	0.04296	0.04395	0.04414	0.04527	0.04553	0.04702	0.04706
16.5288	0.0055	0.00526	0.01267	0.01252	0.02198	0.02168	0.02622	0.02607	0.03287	0.03271	0.03917	0.03907	0.04178	0.0417	0.0431	0.04298	0.04407	0.04416	0.04556	0.04555	0.04715	0.04708
16.5918	0.00559	0.00526	0.01276	0.01252	0.02216	0.02168	0.02623	0.02607	0.03304	0.03271	0.03924	0.03908	0.04185	0.04171	0.04312	0.04299	0.04424	0.04418	0.04579	0.04556	0.0473	0.0471
16.655	0.00547	0.00527	0.01281	0.01252	0.02215	0.02168	0.02623	0.02607	0.03308	0.03271	0.03927	0.03908	0.04185	0.04172	0.04311	0.043	0.04421	0.0442	0.04584	0.04558	0.04744	0.04712
16.7185	0.00545	0.00527	0.01279	0.01253	0.02221	0.02168	0.02625	0.02607	0.03305	0.03271	0.03938	0.03908	0.04198	0.04173	0.04319	0.04301	0.04419	0.04423	0.0459	0.0456	0.04749	0.04714
16.7822	0.00547	0.00528	0.01264	0.01253	0.02226	0.02168	0.02613	0.02607	0.0329	0.03272	0.03932	0.03908	0.04205	0.04174	0.0433	0.04303	0.0442	0.04425	0.04586	0.04562	0.0474	0.04716
16.8461	0.00556	0.00528	0.01263	0.01253	0.02242	0.02168	0.02623	0.02608	0.03292	0.03272	0.03933	0.03909	0.04213	0.04175	0.04347	0.04304	0.04437	0.04427	0.04589	0.04563	0.04737	0.04718
16.9103	0.00558	0.00529	0.01274	0.01253	0.02246	0.02168	0.0263	0.02608	0.03298	0.03272	0.03929	0.03909	0.04209	0.04176	0.04342	0.04305	0.04455	0.04429	0.04589	0.04565	0.0474	0.0472
16.9747	0.00543	0.00529	0.01277	0.01254	0.02234	0.02168	0.02628	0.02608	0.0329	0.03272	0.03911	0.03909	0.04199	0.04177	0.04328	0.04306	0.04448	0.04432	0.04577	0.04567	0.04732	0.04722
17.0394	0.00531	0.00529	0.01277	0.01254	0.02213	0.02168	0.02624	0.02608	0.03284	0.03272	0.03917	0.0391	0.04198	0.04177	0.04319	0.04307	0.04442	0.04434	0.0457	0.04569	0.04733	0.04725
17.1043	0.00527	0.0053	0.01266	0.01254	0.02195	0.02168	0.02618	0.02608	0.03283	0.03272	0.03925	0.0391	0.04193	0.04178	0.04318	0.04309	0.04444	0.04436	0.04573	0.04571	0.04737	0.04727
17.1695	0.00541	0.0053	0.01264	0.01255	0.02205	0.02168	0.02627	0.02608	0.03287	0.03272	0.03941	0.0391	0.04195	0.04179	0.04321	0.0431	0.04453	0.04439	0.04575	0.04572	0.04744	0.04729
17.2349	0.00552	0.00531	0.01269	0.01255	0.02218	0.02168	0.0264	0.02608	0.03306	0.03272	0.03947	0.0391	0.04202	0.0418	0.04327	0.04311	0.04454	0.04441	0.04585	0.04574	0.04746	0.04731
17.3005	0.0054	0.00531	0.01264	0.01255	0.0221	0.02168	0.02644	0.02608	0.03315	0.03273	0.03937	0.03911	0.04196	0.04181	0.04319	0.04312	0.04443	0.04443	0.04588	0.04576	0.04744	0.04733
17.3664	0.00521	0.00532	0.01245	0.01255	0.02187	0.02168	0.02628	0.02608	0.03307	0.03273	0.03924	0.03911	0.0419	0.04182	0.04304	0.04313	0.0442	0.04446	0.0458	0.04578	0.04741	0.04735
17.4326	0.00527	0.00532	0.01241	0.01256	0.02175	0.02168	0.02618	0.02608	0.033	0.03273	0.03923	0.03911	0.04186	0.04183	0.04303	0.04315	0.04418	0.04448	0.04576	0.04579	0.04739	0.04737
17.499	0.00537	0.00532	0.01241	0.01256	0.02185	0.02168	0.0262	0.02608	0.03293	0.03273	0.03921	0.03911	0.0418	0.04184	0.04302	0.04316	0.04417	0.04451	0.04572	0.04581	0.04736	0.04739
17.5657	0.00541	0.00533	0.01251	0.01256	0.02203	0.02169	0.02627	0.02608	0.03292	0.03273	0.03922	0.03912	0.04186	0.04185	0.04289	0.04317	0.04413	0.04453	0.04579	0.04583	0.04732	0.04741
17.6326	0.00542	0.00533	0.01263	0.01256	0.02211	0.02169	0.02637	0.02608	0.033	0.03273	0.03928	0.03912	0.04196	0.04186	0.04294	0.04318	0.04412	0.04455	0.046	0.04585	0.04727	0.04743
17.6998	0.00536	0.00534	0.01259	0.01257	0.02189	0.02169	0.02627	0.02608	0.03304	0.03273	0.03928	0.03912	0.04203	0.04187	0.04294	0.04319	0.04417	0.04458	0.0459	0.04587	0.04725	0.04745
17.7672	0.00537	0.00534	0.01252	0.01257	0.02168	0.02169	0.02611	0.02608	0.033	0.03273	0.03939	0.03912	0.04201	0.04188	0.04293	0.04321	0.04426	0.0446	0.04573	0.04588	0.04728	0.04747
17.8349	0.00534	0.00535	0.0125	0.01257	0.02163	0.02169	0.02606	0.02608	0.0329	0.03273	0.03946	0.03913	0.04194	0.04189	0.04301	0.04322	0.04428	0.04462	0.04576	0.0459	0.04735	0.04749
17.9029	0.0054	0.00535	0.01252	0.01257	0.02184	0.02169	0.02617	0.02608	0.033	0.03274	0.03947	0.03913	0.04199	0.0419	0.04313	0.04323	0.0444	0.04465	0.04599	0.04592	0.0475	0.04752
17.9711	0.00544	0.00536	0.0125	0.01258	0.02193	0.02169	0.02623	0.02608	0.03307	0.03274	0.03936	0.03913	0.04204	0.0419	0.04306	0.04324	0.04438	0.04467	0.046	0.04594	0.04746	0.04754
18.0395	0.0054	0.00536	0.01265	0.01258	0.02196	0.02169	0.02624	0.02608	0.03319	0.03274	0.03942	0.03913	0.04202	0.04191	0.04311	0.04325	0.04434	0.0447	0.04596	0.04595	0.0475	0.04756
18.1083	0.00536	0.00536	0.01271	0.01258	0.02188	0.02169	0.02621	0.02608	0.03321	0.03274	0.0395	0.03914	0.04189	0.04192	0.04316	0.04326	0.0443	0.04472	0.04588	0.04597	0.04764	0.04758
18.1772	0.00529	0.00537	0.01263	0.01258	0.02179	0.02169	0.02615	0.02608	0.03302	0.03274	0.03939	0.03914	0.0418	0.04193	0.04317	0.04328	0.04416	0.04475	0.04583	0.04599	0.04767	0.0476
18.2465	0.00523	0.00537	0.01264	0.01259	0.02179	0.02169	0.02622	0.02608	0.03292	0.03274	0.03932	0.03914	0.04184	0.04194	0.04328	0.04329	0.04423	0.04477	0.04585	0.04601	0.04769	0.04762
18.316	0.0052	0.00538	0.01275	0.01259	0.02193	0.02169	0.02638	0.02608	0.03292	0.03274	0.03928	0.03914	0.04199	0.04195	0.04331	0.0433	0.04436	0.04479	0.04594	0.04602	0.04773	0.04764
18.3858	0.00533	0.00538	0.01281	0.01259	0.02195	0.02169	0.02644	0.02608	0.03302	0.03274	0.03937	0.03914	0.04215	0.04196	0.04343	0.04331	0.04433	0.04482	0.0461	0.04604	0.04772	0.04766
18.4559	0.00544	0.00539	0.01288	0.01259	0.02183	0.02169	0.02635	0.02609	0.03318	0.03274	0.03941	0.03915	0.04229	0.04197	0.04352	0.04332	0.0444	0.04484	0.04613	0.04606	0.04769	0.04768
[truncated: 21 more rows]

## Sheet: Fig2c
Fe	WT A1	Y25F A1
[truncated: 11 more rows]

[truncated: 34 more sheets: Fig2d, Fig2e, Fig2f, Fig3a, Fig3b, Fig3c, Fig3d, Fig4a, Fig4b, Fig4c, FigS2a, FigS2b, FigS2c, FigS2d, FigS3a, FigS3b, FigS4, FigS5a, FigS5b, FigS6 …]
